# Supplementary material for: (11R)-13-Dimethyl­ammonio-11,13-dihydro-4,5-epoxy­costunolide semifumarate
Source: Acta Crystallogr Sect E Struct Rep Online. 2009 Jun 13;65(Pt 7):o1569. doi: 10.1107/S1600536809021941 (PMC2969377; doi:10.1107/S1600536809021941)
Supplement: Supplementary file 2 [file e-65-o1569-Isup2.hkl]

# 
# h,k,l, Fc-squared, Fo-squared, sigma(Fo-squared) and status flag 
# 
data_I
_shelx_title ' x04054_0m in P2(1)2(1)2(1)' 
_shelx_refln_list_code          4 
_shelx_F_calc_maximum      145.26 
_exptl_crystal_F_000       880.00 
_reflns_d_resolution_high  0.8313 
 
loop_ 
 _symmetry_equiv_pos_as_xyz 
 'x, y, z' 
 '-x+1/2, -y, z+1/2' 
 '-x, y+1/2, -z+1/2' 
 'x+1/2, -y+1/2, -z' 
 
_cell_length_a     6.3164 
_cell_length_b    15.1650 
_cell_length_c    22.0028 
_cell_angle_alpha  90.000 
_cell_angle_beta   90.000 
_cell_angle_gamma  90.000 
 
_shelx_F_squared_multiplier     1.000 
 
loop_ 
 _refln_index_h 
 _refln_index_k 
 _refln_index_l 
 _refln_F_squared_calc 
 _refln_F_squared_meas 
 _refln_F_squared_sigma 
 _refln_observed_status 
   2   0   0     6330.16     6624.06    241.27 o 
   4   0   0     1317.92     1250.51     27.31 o 
   6   0   0        7.83        4.43      2.75 o 
   1   1   0     1867.27     1701.04     48.11 o 
   2   1   0     2447.27     2736.80     69.94 o 
   3   1   0     1493.92     1470.87     38.46 o 
   4   1   0      568.39      491.22      8.46 o 
   5   1   0      156.45      155.90      3.94 o 
   6   1   0      466.45      412.89     11.76 o 
   7   1   0       70.93       63.70      3.92 o 
   0   2   0    14792.01    11994.57    741.04 o 
   1   2   0     3768.28     3433.85     89.48 o 
   2   2   0     2114.86     2328.46     60.34 o 
   3   2   0      270.84      286.24      8.03 o 
   4   2   0     3775.36     3877.82     67.25 o 
   5   2   0       17.76       15.06      1.30 o 
   6   2   0      308.69      317.59      7.57 o 
   7   2   0       42.87       44.16      6.31 o 
   1   3   0      795.51      766.62     20.05 o 
   2   3   0       49.05       53.31      2.03 o 
   3   3   0      278.02      319.31      9.72 o 
   4   3   0      947.51      949.03     16.73 o 
   5   3   0       40.98       47.14      1.75 o 
   6   3   0      172.17      158.73      5.23 o 
   7   3   0      265.99      274.64     11.31 o 
   0   4   0    14687.49    14373.96    645.01 o 
   1   4   0     5420.32     5347.74    140.13 o 
   2   4   0     1091.58     1083.76     28.39 o 
   3   4   0     1685.90     1836.47     48.00 o 
   4   4   0      737.39      729.31     14.64 o 
   5   4   0       63.91       61.52      2.32 o 
   6   4   0       41.32       38.43      2.22 o 
   7   4   0       15.43       13.36      2.50 o 
   1   5   0      106.32      106.96      3.06 o 
   2   5   0     3097.31     3183.39     90.77 o 
   3   5   0      489.52      490.43     14.28 o 
   4   5   0     1842.00     1797.23     37.06 o 
   5   5   0      373.77      340.57      8.37 o 
   6   5   0       36.46       37.32      2.43 o 
   7   5   0       17.83       22.58      2.56 o 
   0   6   0     2262.97     2165.68     80.14 o 
   1   6   0     3877.34     4033.59    115.15 o 
   2   6   0       28.88       29.00      1.75 o 
   3   6   0      263.64      272.04      7.39 o 
   4   6   0     1683.22     1585.56     32.87 o 
   5   6   0        1.66        3.06      1.48 o 
   6   6   0        3.60        1.19      1.66 o 
   7   6   0       18.93       14.32      2.39 o 
   1   7   0        0.22        2.86      1.00 o 
   2   7   0      217.88      235.66      8.20 o 
   3   7   0      470.29      476.76     11.33 o 
   4   7   0      913.74      914.60     18.37 o 
   5   7   0        0.01       -0.30      1.53 o 
   6   7   0      199.34      214.04      7.25 o 
   7   7   0        0.30       -1.34      4.16 o 
   0   8   0      945.44      986.39     44.90 o 
   1   8   0       24.66       24.06      1.66 o 
   2   8   0     1585.16     1509.89     43.73 o 
   3   8   0      712.78      657.29     15.40 o 
   4   8   0      793.99      745.05     17.45 o 
   5   8   0      580.91      608.45     15.64 o 
   6   8   0      542.22      577.98     16.00 o 
   1   9   0       15.35       28.36      3.19 o 
   2   9   0      650.46      656.34     19.61 o 
   3   9   0      260.20      237.55      6.66 o 
   4   9   0       13.89       13.11      1.52 o 
   5   9   0        0.16        0.77      1.61 o 
   6   9   0      205.43      201.71      6.14 o 
   0  10   0     1014.38     1040.58     39.23 o 
   1  10   0       17.40       15.95      2.07 o 
   2  10   0        3.85        3.46      1.75 o 
   3  10   0        0.24        1.36      1.67 o 
   4  10   0      324.01      343.14     12.15 o 
   5  10   0      654.28      656.09     18.78 o 
   6  10   0      354.97      342.34      9.68 o 
   1  11   0      188.29      198.44      7.81 o 
   2  11   0      105.42      101.83      5.00 o 
   3  11   0     1263.50     1238.54     33.67 o 
   4  11   0      147.60      143.43      6.02 o 
   5  11   0       28.72       28.77      2.58 o 
   6  11   0       20.08       23.92      2.57 o 
   0  12   0      885.54      759.39     47.09 o 
   1  12   0       65.94       63.69      6.16 o 
   2  12   0      299.13      285.83     12.46 o 
   3  12   0       57.73       59.31      6.48 o 
   4  12   0       24.99       28.77      2.52 o 
   5  12   0       39.07       39.45      3.17 o 
   1  13   0     1204.30     1260.63     49.15 o 
   2  13   0      272.73      314.23     23.06 o 
   3  13   0       74.90       85.60      9.27 o 
   4  13   0      390.86      371.38     13.00 o 
   5  13   0       68.10       71.34      3.80 o 
   0  14   0      218.54      235.93     18.20 o 
   1  14   0        0.67        4.26      3.52 o 
   2  14   0       30.28       27.30      5.71 o 
   3  14   0      210.62      199.84     16.07 o 
   4  14   0      367.13      332.91     11.73 o 
   1  15   0        2.61        3.04      4.54 o 
   2  15   0       62.02       75.34      7.94 o 
   3  15   0       14.76       15.13      4.69 o 
   4  15   0       10.50        9.38      5.36 o 
   0  16   0      265.27      268.62     19.83 o 
   1  16   0      654.35      667.40     45.65 o 
   2  16   0       71.60       73.41      7.42 o 
   3  16   0       16.00       19.76      5.19 o 
   1  17   0        1.32        5.84      4.86 o 
   2  17   0      122.30      122.80     10.55 o 
   1   0   1    14659.32    13848.06    355.32 o 
   2   0   1     1972.61     2008.25     51.59 o 
   3   0   1      624.64      620.50     18.05 o 
   4   0   1      344.87      364.95      6.10 o 
   5   0   1      267.89      240.03      5.04 o 
   6   0   1      225.16      240.16      7.74 o 
   7   0   1        0.95       -1.04      1.80 o 
  -7   1   1      176.90      169.32      7.51 o 
  -6   1   1     1241.25     1255.39     34.04 o 
  -5   1   1       41.48       41.32      1.66 o 
  -4   1   1     3587.41     3495.73     61.14 o 
  -3   1   1      202.12      201.16      5.87 o 
  -2   1   1    10523.33    10609.56    253.21 o 
  -1   1   1     6800.43     6290.55    162.69 o 
   0   1   1      804.96      739.83     15.87 o 
   1   1   1     6784.61     6241.71    177.25 o 
   2   1   1    10525.30    10577.58    299.57 o 
   3   1   1      199.99      200.85      6.38 o 
   4   1   1     3584.06     3544.82     58.96 o 
   5   1   1       40.73       37.94      1.84 o 
   6   1   1     1242.74     1254.30     34.05 o 
   7   1   1      175.97      166.94      7.45 o 
  -7   2   1       92.01       92.11      5.43 o 
  -6   2   1      141.43      135.20      3.88 o 
  -5   2   1       23.68       26.87      1.48 o 
  -4   2   1      457.94      460.63      8.25 o 
  -3   2   1     1254.26     1488.89     38.98 o 
  -2   2   1     3006.60     3289.85     83.66 o 
  -1   2   1     4714.27     4650.99    111.43 o 
   0   2   1      606.42      570.84     13.80 o 
   1   2   1     4716.90     4551.75    119.76 o 
   2   2   1     3004.80     3196.27     83.78 o 
   3   2   1     1257.55     1493.82     39.00 o 
   4   2   1      456.19      448.08      8.25 o 
   5   2   1       23.47       28.10      1.92 o 
   6   2   1      144.96      136.23      3.87 o 
   7   2   1       94.15       92.75      4.74 o 
  -7   3   1      290.71      258.39     15.44 o 
  -6   3   1       47.20       49.42      2.53 o 
  -5   3   1      140.00      127.66      3.31 o 
  -4   3   1      307.49      315.31      6.33 o 
  -3   3   1       14.25       12.41      1.51 o 
  -2   3   1     1149.28     1215.98     31.38 o 
  -1   3   1     3077.47     2820.42     68.07 o 
   0   3   1      656.81      658.98     16.09 o 
   1   3   1     3092.46     2812.48     80.10 o 
   2   3   1     1138.52     1183.52     34.37 o 
   3   3   1       16.17       12.68      1.55 o 
   4   3   1      310.19      320.28      6.30 o 
   5   3   1      136.45      124.89      3.23 o 
   6   3   1       47.74       50.35      2.53 o 
   7   3   1      287.75      279.47     10.92 o 
  -7   4   1      204.11      220.90      8.86 o 
  -6   4   1      181.08      187.84      5.79 o 
  -5   4   1      230.79      231.59      6.23 o 
  -4   4   1      373.15      356.03      7.40 o 
  -3   4   1      133.84      128.46      4.18 o 
  -2   4   1     1784.39     1831.98     47.69 o 
  -1   4   1      141.73      137.69      3.39 o 
   0   4   1     8547.33     8243.62    186.34 o 
   1   4   1      138.94      134.43      3.95 o 
   2   4   1     1791.03     1819.84     47.68 o 
   3   4   1      133.66      130.32      4.20 o 
   4   4   1      369.36      346.96      7.72 o 
   5   4   1      233.77      233.57      6.56 o 
   6   4   1      180.17      178.79      5.94 o 
   7   4   1      199.24      194.16      8.78 o 
  -7   5   1       17.99       14.25      2.70 o 
  -6   5   1      294.73      314.13      9.01 o 
  -5   5   1     1054.66     1014.07     29.75 o 
  -4   5   1      140.73      146.11      3.67 o 
  -3   5   1      115.22      118.72      4.39 o 
  -2   5   1      921.43     1002.78     28.82 o 
  -1   5   1      132.96      135.39      3.81 o 
   0   5   1     1405.72     1437.54     37.41 o 
   1   5   1      132.75      125.14      3.51 o 
   2   5   1      917.42      988.37     32.04 o 
   3   5   1      113.93      120.49      3.65 o 
   4   5   1      137.01      137.29      3.62 o 
   5   5   1     1053.24     1035.69     35.78 o 
   6   5   1      297.40      306.86      8.37 o 
   7   5   1       17.14       18.80      2.62 o 
  -7   6   1      369.90      355.53     13.91 o 
  -6   6   1       56.00       59.91      3.26 o 
  -5   6   1      937.12      991.00     29.91 o 
  -4   6   1       63.93       63.02      2.11 o 
  -3   6   1      325.45      308.02     12.17 o 
  -2   6   1      289.47      327.33      9.94 o 
  -1   6   1      992.11     1060.03     27.59 o 
   0   6   1      279.35      302.67      7.59 o 
   1   6   1      999.37     1059.92     32.04 o 
   2   6   1      290.55      331.50     11.08 o 
   3   6   1      323.52      312.31     14.15 o 
   4   6   1       63.76       62.87      2.09 o 
   5   6   1      937.87      930.63     32.74 o 
   6   6   1       55.83       60.13      2.53 o 
   7   6   1      369.22      341.31     13.86 o 
  -7   7   1      451.56      436.50     17.59 o 
  -6   7   1       69.62       72.46      3.26 o 
  -5   7   1     1448.08     1470.26     41.72 o 
  -4   7   1      393.66      393.99      8.18 o 
  -3   7   1      140.71      144.12      3.94 o 
  -2   7   1     1257.64     1315.38     38.74 o 
  -1   7   1      188.79      193.10      5.51 o 
   0   7   1      852.77      943.79     27.37 o 
   1   7   1      187.64      192.14      7.74 o 
   2   7   1     1252.72     1370.08     42.71 o 
   3   7   1      139.05      135.63      4.27 o 
   4   7   1      391.73      385.12      8.19 o 
   5   7   1     1446.17     1495.75     42.17 o 
   6   7   1       69.68       66.88      2.72 o 
   7   7   1      451.52      461.26     17.60 o 
  -6   8   1       55.25       59.64      2.43 o 
  -5   8   1       74.97       73.38      2.68 o 
  -4   8   1      400.96      379.61      8.49 o 
  -3   8   1       36.82       41.73      2.00 o 
  -2   8   1      177.10      206.67      6.89 o 
  -1   8   1       35.45       45.79      2.87 o 
   0   8   1       48.85       52.05      2.45 o 
   1   8   1       36.14       47.78      3.85 o 
   2   8   1      177.91      213.76      6.90 o 
   3   8   1       36.65       39.84      1.91 o 
   4   8   1      399.46      381.72      8.06 o 
   5   8   1       73.58       65.99      3.80 o 
   6   8   1       54.02       60.04      2.97 o 
  -6   9   1       92.57       95.91      5.18 o 
  -5   9   1      365.12      381.52     10.13 o 
  -4   9   1      329.56      333.26      7.81 o 
  -3   9   1      276.16      271.55      7.44 o 
  -2   9   1      129.49      133.69      5.02 o 
  -1   9   1     1744.99     1797.56     48.11 o 
   0   9   1       81.35       82.82      3.05 o 
   1   9   1     1744.14     1835.90     58.69 o 
   2   9   1      131.32      142.36      5.08 o 
   3   9   1      276.45      272.23      7.45 o 
   4   9   1      320.08      315.31      8.51 o 
   5   9   1      370.77      386.99     10.15 o 
   6   9   1       96.42      102.01      3.56 o 
  -6  10   1       58.54       58.06      3.39 o 
  -5  10   1       43.27       41.44      2.60 o 
  -4  10   1       69.70       73.76      3.85 o 
  -3  10   1       82.35       81.71      3.18 o 
  -2  10   1      381.90      381.39     11.88 o 
  -1  10   1      513.02      484.74     16.77 o 
   0  10   1       79.93       88.88      3.38 o 
   1  10   1      508.02      492.86     16.79 o 
   2  10   1      382.87      391.93     13.50 o 
   3  10   1       84.75       80.46      3.12 o 
   4  10   1       69.58       77.32      3.97 o 
   5  10   1       42.20       38.96      2.14 o 
   6  10   1       60.19       64.31      2.53 o 
  -6  11   1       82.65       75.49      4.11 o 
  -5  11   1       11.50       12.89      2.35 o 
  -4  11   1      407.34      415.94     14.34 o 
  -3  11   1      268.15      250.56     10.65 o 
  -2  11   1      146.51      146.00      6.35 o 
  -1  11   1       35.13       33.22      2.94 o 
   0  11   1       43.38       50.58      3.35 o 
   1  11   1       34.74       37.72      3.02 o 
   2  11   1      145.35      142.84      6.36 o 
   3  11   1      268.84      255.02      7.84 o 
   4  11   1      408.48      403.04     14.36 o 
   5  11   1       11.50       16.52      2.34 o 
   6  11   1       84.08       81.74      4.23 o 
  -5  12   1       82.48       83.79      5.06 o 
  -4  12   1       96.31       98.50      4.57 o 
  -3  12   1      309.08      281.41     20.91 o 
  -2  12   1       94.27       93.53      5.78 o 
  -1  12   1      343.61      323.81     12.10 o 
   0  12   1        4.13        7.36      2.58 o 
   1  12   1      344.86      331.22     12.77 o 
   2  12   1       95.68       86.66      4.81 o 
   3  12   1      308.89      292.97     10.54 o 
   4  12   1       94.25       98.25      4.46 o 
   5  12   1       79.06       82.45      7.71 o 
  -5  13   1       41.59       35.71      3.24 o 
  -4  13   1      192.22      195.90      7.41 o 
  -3  13   1      158.27      135.99     12.61 o 
  -2  13   1      181.70      193.91     15.11 o 
  -1  13   1      340.68      339.58     20.83 o 
   0  13   1     1073.99     1115.90     53.06 o 
   1  13   1      341.77      349.74     22.57 o 
   2  13   1      180.42      175.50     15.59 o 
   3  13   1      159.74      148.42     12.30 o 
   4  13   1      194.28      194.20      7.46 o 
   5  13   1       41.36       38.33      3.07 o 
  -4  14   1       30.39       31.02      2.70 o 
  -3  14   1      510.62      566.30     37.71 o 
  -2  14   1      178.67      190.72     15.57 o 
  -1  14   1      370.86      420.47     20.89 o 
   0  14   1        0.37        6.05      3.82 o 
   1  14   1      372.80      411.42     22.15 o 
   2  14   1      181.66      199.72     15.59 o 
   3  14   1      509.47      525.91     37.52 o 
   4  14   1       30.22       30.18      2.71 o 
  -4  15   1        7.29        1.77      4.48 o 
  -3  15   1      274.20      281.70     20.95 o 
  -2  15   1       53.01       56.48      6.92 o 
  -1  15   1      625.65      630.73     30.96 o 
   0  15   1      608.15      698.21     33.77 o 
   1  15   1      623.54      645.46     31.04 o 
   2  15   1       52.63       52.83      7.50 o 
   3  15   1      273.35      289.63     20.95 o 
  -3  16   1      185.65      184.50     14.22 o 
  -2  16   1      100.80      107.91      9.69 o 
  -1  16   1       67.58       71.09      7.88 o 
   0  16   1       22.64       29.39      4.19 o 
   1  16   1       67.11       88.41      8.15 o 
   2  16   1      104.04      104.97      9.82 o 
   3  16   1      186.62      183.29     14.55 o 
  -2  17   1      331.03      342.90     23.34 o 
  -1  17   1       19.28       27.65      5.61 o 
   0  17   1      172.87      201.69     10.90 o 
   1  17   1       20.14       23.70      4.75 o 
   2  17   1      331.55      317.50     23.42 o 
  -1  18   1       55.86       50.96      6.09 o 
   0   0   2    14695.48    15181.29    680.73 o 
   1   0   2     1828.35     1782.45     46.27 o 
   2   0   2    11264.54    12161.41    342.74 o 
   3   0   2     1484.43     1572.91     40.97 o 
   4   0   2        0.21        6.08      1.64 o 
   5   0   2        8.15        3.05      1.20 o 
   6   0   2        8.13        9.46      2.46 o 
   7   0   2        0.20        1.46      2.21 o 
  -7   1   2      269.22      233.21     10.10 o 
  -6   1   2       23.30       25.67      2.93 o 
  -5   1   2      223.91      235.17      7.20 o 
  -4   1   2      268.33      278.38      4.99 o 
  -3   1   2      276.56      270.49      7.08 o 
  -2   1   2      361.91      347.69      8.63 o 
  -1   1   2     7468.89     7530.83    191.70 o 
   0   1   2      427.42      364.39      8.87 o 
   1   1   2     7441.83     7264.89    208.81 o 
   2   1   2      365.21      350.47     10.23 o 
   3   1   2      281.62      282.69      8.43 o 
   4   1   2      266.74      278.43      5.18 o 
   5   1   2      221.78      230.01      7.32 o 
   6   1   2       24.42       22.30      1.97 o 
   7   1   2      265.25      251.96     11.76 o 
  -7   2   2      277.24      239.48     10.44 o 
  -6   2   2      121.63      130.00      4.07 o 
  -5   2   2      529.99      530.06     10.72 o 
  -4   2   2      637.49      621.79     11.74 o 
  -3   2   2        9.16       11.28      1.28 o 
  -2   2   2     8336.07     8747.50    224.39 o 
  -1   2   2     4021.24     3879.46     93.39 o 
   0   2   2      373.37      340.63      7.93 o 
   1   2   2     4045.12     3868.84    109.36 o 
   2   2   2     8346.82     8548.41    244.63 o 
   3   2   2        9.74       11.44      1.27 o 
   4   2   2      643.84      640.31     11.30 o 
   5   2   2      528.44      506.98     10.43 o 
   6   2   2      120.97      124.86      5.17 o 
   7   2   2      281.89      266.99     12.37 o 
  -7   3   2       63.44       75.00      4.06 o 
  -6   3   2     1249.15     1246.87     34.66 o 
  -5   3   2      823.90      766.56     14.95 o 
  -4   3   2     1346.02     1298.96     22.07 o 
  -3   3   2      566.08      537.64     16.02 o 
  -2   3   2      722.09      772.60     18.75 o 
  -1   3   2      796.05      766.52     18.14 o 
   0   3   2        8.28       28.29      1.57 o 
   1   3   2      787.23      733.11     19.59 o 
   2   3   2      726.02      768.69     22.45 o 
   3   3   2      571.44      550.20     16.06 o 
   4   3   2     1343.54     1308.00     22.83 o 
   5   3   2      821.34      777.54     26.80 o 
   6   3   2     1248.79     1322.57     39.83 o 
   7   3   2       63.31       69.90      4.00 o 
  -7   4   2       64.18       63.87      5.84 o 
  -6   4   2      222.01      252.87      7.32 o 
  -5   4   2       45.05       48.48      2.52 o 
  -4   4   2      334.24      320.09      6.84 o 
  -3   4   2      428.78      468.11     13.88 o 
  -2   4   2     4436.97     4418.63    123.39 o 
  -1   4   2     4365.72     4127.69    119.06 o 
   0   4   2      203.38      173.87      4.48 o 
   1   4   2     4373.07     4178.29    108.01 o 
   2   4   2     4429.74     4348.76    113.50 o 
   3   4   2      430.16      467.86     17.63 o 
   4   4   2      327.33      319.61      7.06 o 
   5   4   2       43.95       48.45      2.38 o 
   6   4   2      217.38      229.55      7.29 o 
   7   4   2       63.82       69.88      5.45 o 
  -7   5   2       39.19       37.01      2.72 o 
  -6   5   2       65.22       62.21      2.97 o 
  -5   5   2      134.75      139.67      4.37 o 
  -4   5   2      427.20      404.60      9.13 o 
  -3   5   2      491.21      486.42     12.62 o 
  -2   5   2     1815.59     1989.69     57.08 o 
  -1   5   2     1132.60     1114.17     31.09 o 
   0   5   2     2608.66     2589.60     74.63 o 
   1   5   2     1127.43     1059.02     35.55 o 
   2   5   2     1813.15     1986.07     63.42 o 
   3   5   2      495.19      502.93     15.11 o 
   4   5   2      427.31      404.66      9.55 o 
   5   5   2      131.35      137.52      4.22 o 
   6   5   2       63.84       60.92      2.55 o 
   7   5   2       38.73       49.06      3.11 o 
  -7   6   2      298.63      298.08     12.15 o 
  -6   6   2      430.43      465.60     12.29 o 
  -5   6   2      278.71      287.50      8.41 o 
  -4   6   2     1685.17     1609.57     35.77 o 
  -3   6   2      550.44      552.25     13.04 o 
  -2   6   2      635.53      678.98     19.73 o 
  -1   6   2     1308.34     1417.35     37.64 o 
   0   6   2     1441.24     1381.53     36.20 o 
   1   6   2     1315.80     1467.20     45.82 o 
   2   6   2      625.35      669.40     21.93 o 
   3   6   2      553.60      568.11     18.14 o 
   4   6   2     1680.84     1571.31     35.53 o 
   5   6   2      282.72      286.05     10.17 o 
   6   6   2      429.90      483.50     13.29 o 
   7   6   2      297.50      305.94     12.16 o 
  -6   7   2      199.47      214.25      6.07 o 
  -5   7   2        9.21        7.52      1.78 o 
  -4   7   2       46.31       46.21      2.00 o 
  -3   7   2        0.23        0.88      1.08 o 
  -2   7   2     1292.00     1308.04     36.08 o 
  -1   7   2     1214.81     1187.27     31.31 o 
   0   7   2     1568.00     1648.75     39.64 o 
   1   7   2     1212.28     1199.20     38.04 o 
   2   7   2     1286.05     1358.92     42.36 o 
   3   7   2        0.33        1.09      1.03 o 
   4   7   2       47.66       48.32      2.05 o 
   5   7   2        9.06       10.53      1.71 o 
   6   7   2      203.05      211.92      6.50 o 
  -6   8   2       94.96      103.80      3.84 o 
  -5   8   2      918.88      920.04     26.42 o 
  -4   8   2       78.54       77.54      2.77 o 
  -3   8   2      639.41      606.87     15.46 o 
  -2   8   2     2089.77     2114.15     54.91 o 
  -1   8   2      154.00      154.93      4.78 o 
   0   8   2     3280.49     3436.37     98.26 o 
   1   8   2      154.29      159.56     12.87 o 
   2   8   2     2079.21     2041.51     59.93 o 
   3   8   2      639.92      609.91     14.42 o 
   4   8   2       77.21       74.91      2.62 o 
   5   8   2      923.52      939.46     29.55 o 
   6   8   2       96.46      111.07      3.92 o 
  -6   9   2       78.71       71.58      4.28 o 
  -5   9   2       59.74       63.45      3.19 o 
  -4   9   2       47.97       54.14      4.23 o 
  -3   9   2      394.57      393.62     10.25 o 
  -2   9   2      446.51      451.30     13.58 o 
  -1   9   2      639.18      587.29     14.90 o 
   0   9   2     1035.00     1052.76     28.09 o 
   1   9   2      637.16      608.31     19.80 o 
   2   9   2      442.39      438.02     13.52 o 
   3   9   2      389.95      382.24     10.21 o 
   4   9   2       49.24       50.18      2.44 o 
   5   9   2       58.86       59.27      3.59 o 
   6   9   2       80.03       79.33      2.95 o 
  -6  10   2      119.01      128.07      4.19 o 
  -5  10   2      609.45      623.28     15.97 o 
  -4  10   2      192.08      198.83      7.69 o 
  -3  10   2      418.49      403.40     10.77 o 
  -2  10   2      175.32      161.33      6.29 o 
  -1  10   2       61.17       78.28      3.92 o 
   0  10   2      106.61      101.35      3.68 o 
   1  10   2       60.43       72.88      3.81 o 
   2  10   2      177.46      158.22      6.66 o 
   3  10   2      421.68      412.33     10.75 o 
   4  10   2      192.71      201.57      6.62 o 
   5  10   2      607.70      622.21     17.23 o 
   6  10   2      119.06      124.82      4.21 o 
  -6  11   2        0.48        0.94      2.13 o 
  -5  11   2      132.27      130.71      5.28 o 
  -4  11   2      476.48      499.82     16.85 o 
  -3  11   2        7.20       11.41      2.13 o 
  -2  11   2      133.88      133.45      6.02 o 
  -1  11   2      785.31      774.28     25.97 o 
   0  11   2      434.25      400.93     14.33 o 
   1  11   2      786.49      770.92     25.97 o 
   2  11   2      129.43      133.20      6.05 o 
   3  11   2        6.36        8.95      2.10 o 
   4  11   2      484.39      478.20     16.77 o 
   5  11   2      130.52      125.95      5.06 o 
   6  11   2        0.44        2.25      2.14 o 
  -5  12   2       10.45       12.44      2.21 o 
  -4  12   2      209.15      237.71      8.55 o 
  -3  12   2      107.87      107.06      6.59 o 
  -2  12   2       82.28       87.80      6.98 o 
  -1  12   2      201.24      194.19      9.82 o 
   0  12   2      167.60      162.30      7.00 o 
   1  12   2      201.30      192.31      8.76 o 
   2  12   2       79.93       88.00      4.79 o 
   3  12   2      109.34      103.00      4.82 o 
   4  12   2      206.24      214.67     10.06 o 
   5  12   2       10.30       15.16      2.50 o 
  -5  13   2       43.53       41.70      2.65 o 
  -4  13   2      124.95      124.29      5.27 o 
  -3  13   2      682.36      640.59     33.28 o 
  -2  13   2     1108.25     1172.41     78.69 o 
  -1  13   2      275.88      265.96     11.55 o 
   0  13   2     1310.03     1404.54     66.41 o 
   1  13   2      270.27      245.09     14.21 o 
   2  13   2     1118.81     1169.65     78.69 o 
   3  13   2      677.42      642.85     43.94 o 
   4  13   2      124.22      124.24      5.79 o 
   5  13   2       43.32       43.40      3.11 o 
  -4  14   2       90.84       75.83      4.77 o 
  -3  14   2       26.76       23.24      5.27 o 
  -2  14   2       35.21       50.60      6.59 o 
  -1  14   2      469.40      511.80     25.03 o 
   0  14   2     1021.73     1104.11     52.53 o 
   1  14   2      467.25      500.44     24.99 o 
   2  14   2       35.61       39.62      6.44 o 
   3  14   2       27.33       23.55      6.17 o 
   4  14   2       91.07       81.60      3.95 o 
  -4  15   2       59.40       65.53      7.29 o 
  -3  15   2      103.06      108.72     10.17 o 
  -2  15   2      176.77      196.74     14.90 o 
  -1  15   2      556.45      609.86     29.07 o 
   0  15   2       83.57      100.85      7.00 o 
   1  15   2      549.68      586.89     30.29 o 
   2  15   2      174.53      176.31     15.28 o 
   3  15   2      104.42      118.29     10.61 o 
  -3  16   2      263.09      254.03     18.04 o 
  -2  16   2      131.83      169.36     12.92 o 
  -1  16   2       51.06       63.17      7.79 o 
   0  16   2      612.86      644.57     31.13 o 
   1  16   2       51.96       63.15      5.22 o 
   2  16   2      132.15      151.94     13.26 o 
   3  16   2      261.60      236.99     18.20 o 
  -2  17   2       41.13       50.77      6.25 o 
  -1  17   2      260.18      281.81     20.25 o 
   0  17   2       47.62       56.35      6.31 o 
   1  17   2      257.59      274.89     20.16 o 
   2  17   2       39.74       51.48      6.84 o 
  -1  18   2      486.36      501.27     34.11 o 
   1   0   3     3001.71     2958.75     83.49 o 
   2   0   3      380.68      332.57      8.90 o 
   3   0   3     5466.47     5640.21    146.67 o 
   4   0   3      706.93      691.48     11.49 o 
   5   0   3       47.47       51.06      1.80 o 
   6   0   3       27.64       23.80      1.98 o 
   7   0   3        4.45        4.94      2.47 o 
  -7   1   3      220.73      215.40      9.18 o 
  -6   1   3      539.73      530.42     15.09 o 
  -5   1   3       38.31       39.00      1.70 o 
  -4   1   3      391.91      384.36      7.05 o 
  -3   1   3     2191.67     2257.15     64.41 o 
  -2   1   3      478.44      485.41     11.83 o 
  -1   1   3     2739.60     2684.91     77.82 o 
   0   1   3      848.08      798.79     21.13 o 
   1   1   3     2742.29     2731.61     70.83 o 
   2   1   3      477.03      490.85     14.01 o 
   3   1   3     2182.45     2246.94     58.42 o 
   4   1   3      397.08      398.67      7.32 o 
   5   1   3       36.83       37.76      1.61 o 
   6   1   3      543.81      552.29     15.12 o 
   7   1   3      217.47      215.94      9.91 o 
  -7   2   3      210.57      211.29      8.84 o 
  -6   2   3      174.37      153.28      5.16 o 
  -5   2   3      679.72      658.58     12.74 o 
  -4   2   3      436.61      440.78      8.37 o 
  -3   2   3      818.87      897.33     23.53 o 
  -2   2   3      292.58      299.35      8.13 o 
  -1   2   3     3175.35     3015.55     72.83 o 
   0   2   3     1605.39     1547.38     37.74 o 
   1   2   3     3174.09     3009.39     85.93 o 
   2   2   3      295.29      297.22      8.87 o 
   3   2   3      824.78      887.01     25.63 o 
   4   2   3      440.21      445.65      8.07 o 
   5   2   3      681.04      639.89     13.05 o 
   6   2   3      174.26      148.96      5.08 o 
   7   2   3      213.83      203.22      8.87 o 
  -7   3   3      109.39      113.72      8.76 o 
  -6   3   3      114.65      116.75      4.19 o 
  -5   3   3     1326.60     1254.78     28.59 o 
  -4   3   3      139.14      122.72      2.85 o 
  -3   3   3     1924.94     2058.75     59.23 o 
  -2   3   3      643.21      636.44     16.87 o 
  -1   3   3    10451.83    10863.48    284.83 o 
   0   3   3     5767.03     5884.88    142.29 o 
   1   3   3    10457.61    10987.27    284.96 o 
   2   3   3      645.01      639.18     21.38 o 
   3   3   3     1918.28     2065.69     58.88 o 
   4   3   3      139.12      123.00      2.76 o 
   5   3   3     1320.49     1277.69     37.65 o 
   6   3   3      113.25      112.54      4.07 o 
   7   3   3      108.43      111.10      5.90 o 
  -7   4   3       26.12       31.43      3.64 o 
  -6   4   3      575.69      628.93     17.34 o 
  -5   4   3      207.73      219.66      5.84 o 
  -4   4   3      329.91      303.22      6.38 o 
  -3   4   3      228.04      235.68      6.56 o 
  -2   4   3      602.96      632.52     15.63 o 
  -1   4   3     1555.01     1570.65     38.48 o 
   0   4   3      276.33      310.83      7.71 o 
   1   4   3     1557.01     1617.49     41.49 o 
   2   4   3      602.54      636.65     18.42 o 
   3   4   3      226.78      237.79      7.55 o 
   4   4   3      330.81      306.42      6.32 o 
   5   4   3      207.48      211.95      6.00 o 
   6   4   3      580.16      625.66     17.33 o 
   7   4   3       26.98       35.85      3.43 o 
  -7   5   3      110.16      114.82      5.66 o 
  -6   5   3      284.60      303.91      8.92 o 
  -5   5   3      186.63      212.80      9.72 o 
  -4   5   3      986.25      944.08     19.02 o 
  -3   5   3      448.78      444.94     11.97 o 
  -2   5   3      270.29      243.30      7.49 o 
  -1   5   3      683.95      755.96     19.96 o 
   0   5   3      742.60      763.31     20.15 o 
   1   5   3      694.12      760.07     19.97 o 
   2   5   3      273.42      237.93      7.48 o 
   3   5   3      445.80      443.09     13.44 o 
   4   5   3      982.76      962.78     19.93 o 
   5   5   3      181.57      197.52      5.92 o 
   6   5   3      282.88      297.58      8.81 o 
   7   5   3      109.58      123.86      5.69 o 
  -7   6   3       49.80       46.94      3.68 o 
  -6   6   3      130.75      135.65      4.34 o 
  -5   6   3      769.60      810.17     21.33 o 
  -4   6   3      651.72      621.52     13.33 o 
  -3   6   3       42.78       53.44      2.08 o 
  -2   6   3      655.22      697.39     20.47 o 
  -1   6   3     1678.46     1739.64     45.69 o 
   0   6   3      151.37      142.46      4.77 o 
   1   6   3     1674.15     1758.70     50.12 o 
   2   6   3      655.69      702.39     22.76 o 
   3   6   3       42.11       49.63      2.21 o 
   4   6   3      655.73      635.81     13.68 o 
   5   6   3      769.82      752.43     21.59 o 
   6   6   3      129.87      132.60      4.55 o 
   7   6   3       47.81       55.03      3.34 o 
  -6   7   3       78.07       84.16      3.47 o 
  -5   7   3     1114.71     1230.00     30.43 o 
  -4   7   3       89.18       91.21      2.75 o 
  -3   7   3      355.03      334.56      7.20 o 
  -2   7   3     1053.42     1079.15     31.97 o 
  -1   7   3      224.28      236.73      6.67 o 
   0   7   3     1459.64     1617.06     46.25 o 
   1   7   3      224.34      233.13      7.98 o 
   2   7   3     1045.86     1120.11     35.22 o 
   3   7   3      355.15      334.40     10.65 o 
   4   7   3       89.23       91.74      2.66 o 
   5   7   3     1109.60     1184.34     32.81 o 
   6   7   3       77.49       81.25      3.07 o 
  -6   8   3       99.36      104.86      3.55 o 
  -5   8   3      421.57      441.20     11.38 o 
  -4   8   3        3.77        4.64      1.42 o 
  -3   8   3      156.35      142.44      4.36 o 
  -2   8   3      774.46      714.00     18.63 o 
  -1   8   3     2853.98     2971.06     73.40 o 
   0   8   3       14.29       18.70      1.38 o 
   1   8   3     2841.55     3260.47    136.32 o 
   2   8   3      777.97      732.92     19.34 o 
   3   8   3      157.47      134.39      3.67 o 
   4   8   3        3.30        5.96      1.33 o 
   5   8   3      418.63      428.82     12.66 o 
   6   8   3       99.36      100.58      3.68 o 
  -6   9   3      129.03      137.85      4.24 o 
  -5   9   3      713.57      748.75     19.10 o 
  -4   9   3      428.01      432.79     14.91 o 
  -3   9   3      986.55      920.95     23.08 o 
  -2   9   3      402.50      425.05     13.90 o 
  -1   9   3     1382.05     1441.19     35.43 o 
   0   9   3     1934.63     1964.11     47.87 o 
   1   9   3     1384.72     1435.52     46.87 o 
   2   9   3      402.74      396.56     10.87 o 
   3   9   3      991.25      917.54     23.07 o 
   4   9   3      424.39      413.81     10.77 o 
   5   9   3      712.17      750.46     20.59 o 
   6   9   3      129.42      140.83      4.55 o 
  -6  10   3      398.35      390.72     14.00 o 
  -5  10   3       34.43       34.45      2.22 o 
  -4  10   3      312.91      326.11      9.83 o 
  -3  10   3      778.30      750.23     19.11 o 
  -2  10   3       69.16       78.50      3.55 o 
  -1  10   3     1076.10     1110.42     32.80 o 
   0  10   3        0.42        9.25      1.87 o 
   1  10   3     1076.99     1113.92     36.56 o 
   2  10   3       71.47       88.00      4.29 o 
   3  10   3      776.06      754.17     20.73 o 
   4  10   3      314.16      318.61      9.71 o 
   5  10   3       34.34       35.82      3.29 o 
   6  10   3      400.01      388.12     10.86 o 
  -6  11   3      119.66      109.21      5.25 o 
  -5  11   3      235.71      240.92      7.74 o 
  -4  11   3      252.90      266.94     10.29 o 
  -3  11   3      123.46      114.56      4.83 o 
  -2  11   3       76.33       79.70      5.19 o 
  -1  11   3      716.95      716.06     24.45 o 
   0  11   3      535.37      499.61     15.47 o 
   1  11   3      720.33      734.20     24.47 o 
   2  11   3       75.68       78.58      4.46 o 
   3  11   3      126.54      114.82      4.42 o 
   4  11   3      252.40      253.95      9.52 o 
   5  11   3      236.85      252.21     11.63 o 
   6  11   3      121.36      112.63      5.67 o 
  -5  12   3      230.37      231.75      8.48 o 
  -4  12   3       88.62       89.77      4.14 o 
  -3  12   3       28.13       30.83      6.52 o 
  -2  12   3      242.14      223.71     10.95 o 
  -1  12   3      389.81      384.59     15.76 o 
   0  12   3      703.25      703.45     30.09 o 
   1  12   3      386.17      365.89     13.54 o 
   2  12   3      244.08      241.40      9.40 o 
   3  12   3       28.02       27.24      3.53 o 
   4  12   3       88.37       85.57      5.13 o 
   5  12   3      231.57      238.25      9.78 o 
  -5  13   3       69.08       62.42      3.20 o 
  -4  13   3      118.21      120.72      5.30 o 
  -3  13   3      502.04      448.07     26.97 o 
  -2  13   3     1207.25     1286.07     85.72 o 
  -1  13   3      369.66      391.09     34.52 o 
   0  13   3        0.68        2.35      3.05 o 
   1  13   3      372.33      377.27     18.96 o 
   2  13   3     1200.75     1281.44     67.17 o 
   3  13   3      507.39      455.00     20.16 o 
   4  13   3      117.36      117.88      5.88 o 
   5  13   3       70.10       69.63      3.76 o 
  -4  14   3       59.40       57.51      4.06 o 
  -3  14   3       96.82       96.78      9.56 o 
  -2  14   3       39.14       44.45      6.56 o 
  -1  14   3       57.88       61.46      8.94 o 
   0  14   3     1296.23     1419.61     67.10 o 
   1  14   3       58.89       67.89      5.39 o 
   2  14   3       39.18       48.20      6.54 o 
   3  14   3       95.11       93.71      9.48 o 
   4  14   3       57.97       57.25      5.46 o 
  -4  15   3       81.62       71.18      7.15 o 
  -3  15   3       30.18       27.93      5.94 o 
  -2  15   3       14.64       12.07      4.81 o 
  -1  15   3      699.14      723.87     49.89 o 
   0  15   3      187.27      194.96     10.94 o 
   1  15   3      701.16      736.10     35.26 o 
   2  15   3       14.15       14.84      5.00 o 
   3  15   3       31.25       36.01      6.81 o 
  -3  16   3       24.46       26.01      5.21 o 
  -2  16   3       43.78       49.98      6.11 o 
  -1  16   3      302.67      324.63     22.87 o 
   0  16   3      455.85      439.88     21.72 o 
   1  16   3      298.08      314.51     16.22 o 
   2  16   3       42.14       45.39      6.67 o 
  -2  17   3      117.70      140.28     11.49 o 
  -1  17   3       72.38       65.86      6.75 o 
   0  17   3        8.26        5.19      4.86 o 
   1  17   3       71.66       67.26      7.29 o 
   0   0   4     4087.10     3876.28    143.31 o 
   1   0   4     1399.00     1471.57     38.32 o 
   2   0   4      616.61      654.00     16.99 o 
   3   0   4      371.43      421.39     11.29 o 
   4   0   4        5.05        6.22      0.89 o 
   5   0   4       10.50       13.96      1.35 o 
   6   0   4       67.24       71.68      2.99 o 
   7   0   4       61.82       53.28      3.73 o 
  -7   1   4      148.22      129.48      9.05 o 
  -6   1   4        6.20        7.26      1.70 o 
  -5   1   4      224.02      199.74      5.75 o 
  -4   1   4       51.18       49.63      1.58 o 
  -3   1   4     1502.84     1560.09     44.92 o 
  -2   1   4     1212.83     1302.44     37.56 o 
  -1   1   4      758.77      738.41     19.36 o 
   0   1   4        0.34        2.60      0.69 o 
   1   1   4      748.33      718.44     19.19 o 
   2   1   4     1217.09     1314.85     37.16 o 
   3   1   4     1508.20     1568.22     44.44 o 
   4   1   4       50.84       49.80      1.60 o 
   5   1   4      222.71      205.05      6.11 o 
   6   1   4        6.22        5.68      1.83 o 
   7   1   4      144.94      121.54      5.98 o 
  -7   2   4      132.77      130.39      7.30 o 
  -6   2   4       42.28       35.47      2.35 o 
  -5   2   4      561.98      555.59     12.13 o 
  -4   2   4     1403.73     1347.34     25.71 o 
  -3   2   4      176.96      161.76      6.78 o 
  -2   2   4       65.90       66.73      2.12 o 
  -1   2   4     8953.50     8799.58    236.59 o 
   0   2   4       17.49       25.20      1.57 o 
   1   2   4     8938.60     9331.24    257.17 o 
   2   2   4       66.88       66.97      3.07 o 
   3   2   4      176.59      167.29      6.08 o 
   4   2   4     1405.23     1361.45     23.74 o 
   5   2   4      562.85      540.82     13.10 o 
   6   2   4       42.59       36.46      2.36 o 
   7   2   4      133.65      113.65      5.82 o 
  -7   3   4       58.86       60.49      3.66 o 
  -6   3   4      141.98      129.47      5.77 o 
  -5   3   4      125.67      127.33      4.42 o 
  -4   3   4       94.79       85.35      2.20 o 
  -3   3   4      798.53      906.23     26.14 o 
  -2   3   4      208.48      231.71      5.90 o 
  -1   3   4     2387.84     2414.27     59.41 o 
   0   3   4    21099.88    21501.41    563.60 o 
   1   3   4     2385.97     2545.28     64.36 o 
   2   3   4      207.63      217.10      6.32 o 
   3   3   4      797.69      875.85     25.84 o 
   4   3   4       94.89       87.45      2.16 o 
   5   3   4      125.51      130.90      3.52 o 
   6   3   4      140.77      127.77      4.53 o 
   7   3   4       59.43       59.73      3.62 o 
  -7   4   4       45.21       45.91      2.90 o 
  -6   4   4      562.85      545.31     15.27 o 
  -5   4   4       98.59       89.27      3.34 o 
  -4   4   4      426.34      416.92      8.44 o 
  -3   4   4     1210.88     1296.79     29.68 o 
  -2   4   4      566.75      623.39     16.77 o 
  -1   4   4      593.10      617.51     16.31 o 
   0   4   4     4448.54     4695.72    113.60 o 
   1   4   4      592.57      612.59     16.27 o 
   2   4   4      569.00      633.89     18.28 o 
   3   4   4     1209.46     1288.99     31.57 o 
   4   4   4      421.91      411.95      8.38 o 
   5   4   4       97.21       92.83      3.80 o 
   6   4   4      560.29      554.63     19.84 o 
   7   4   4       45.81       51.61      3.34 o 
  -7   5   4       64.66       58.05      5.35 o 
  -6   5   4       20.12       24.39      2.03 o 
  -5   5   4      257.49      280.57      8.16 o 
  -4   5   4      319.81      315.93      7.25 o 
  -3   5   4      204.08      220.21      5.15 o 
  -2   5   4     1098.61     1197.07     35.41 o 
  -1   5   4     2150.46     2221.07     58.63 o 
   0   5   4        9.47       13.40      1.87 o 
   1   5   4     2143.55     2261.82     64.02 o 
   2   5   4     1102.40     1264.12     39.39 o 
   3   5   4      206.21      220.61      7.91 o 
   4   5   4      322.72      332.66      7.52 o 
   5   5   4      258.18      270.68      7.67 o 
   6   5   4       19.07       22.80      1.95 o 
   7   5   4       65.77       67.07      3.57 o 
  -7   6   4        5.36        7.92      2.25 o 
  -6   6   4      292.66      297.50      8.03 o 
  -5   6   4      917.13      902.06     25.00 o 
  -4   6   4       39.53       44.75      2.30 o 
  -3   6   4     1566.65     1420.66     33.69 o 
  -2   6   4      615.66      603.67     18.01 o 
  -1   6   4      148.46      147.87      4.46 o 
   0   6   4      473.67      502.36     14.82 o 
   1   6   4      145.27      150.10      4.91 o 
   2   6   4      617.37      622.31     20.06 o 
   3   6   4     1560.89     1473.79     32.18 o 
   4   6   4       38.86       43.95      1.83 o 
   5   6   4      920.48      922.84     25.02 o 
   6   6   4      289.93      292.80      8.65 o 
   7   6   4        5.50       11.20      2.41 o 
  -6   7   4       65.80       66.45      2.66 o 
  -5   7   4      780.37      833.12     21.19 o 
  -4   7   4       79.69       82.28      3.20 o 
  -3   7   4      260.87      241.32      5.45 o 
  -2   7   4      771.05      757.15     22.80 o 
  -1   7   4     1421.92     1491.67     39.66 o 
   0   7   4       67.23       71.10      2.81 o 
   1   7   4     1425.49     1544.88     43.48 o 
   2   7   4      767.76      786.51     25.10 o 
   3   7   4      261.13      244.40      7.27 o 
   4   7   4       77.16       79.95      2.51 o 
   5   7   4      779.88      830.97     22.83 o 
   6   7   4       64.82       68.39      2.87 o 
  -6   8   4        4.59        5.55      1.67 o 
  -5   8   4       54.76       63.58      2.64 o 
  -4   8   4       52.79       54.14      2.17 o 
  -3   8   4      181.68      177.42      4.67 o 
  -2   8   4       64.68       73.07      3.35 o 
  -1   8   4      530.94      542.35     12.82 o 
   0   8   4      120.35      126.87      4.10 o 
   1   8   4      536.81      561.90     21.42 o 
   2   8   4       66.30       69.19      3.00 o 
   3   8   4      181.50      170.81      4.34 o 
   4   8   4       54.13       57.90      2.06 o 
   5   8   4       55.07       61.19      2.75 o 
   6   8   4        4.52        7.02      1.73 o 
  -6   9   4        5.78        6.66      1.61 o 
  -5   9   4      191.27      216.10      6.20 o 
  -4   9   4      139.16      128.89      4.41 o 
  -3   9   4      298.37      295.45      7.99 o 
  -2   9   4     1390.55     1386.34     40.39 o 
  -1   9   4      275.19      249.19      6.84 o 
   0   9   4       58.39       92.96      3.16 o 
   1   9   4      278.63      256.66     10.97 o 
   2   9   4     1400.17     1383.85     35.59 o 
   3   9   4      302.57      291.71      7.22 o 
   4   9   4      138.01      117.67      4.95 o 
   5   9   4      192.87      222.88      7.19 o 
   6   9   4        5.80        5.77      1.73 o 
  -6  10   4        1.64        1.61      1.71 o 
  -5  10   4      116.99      118.65      3.99 o 
  -4  10   4      985.25     1024.56     28.81 o 
  -3  10   4       57.42       54.11      2.63 o 
  -2  10   4      670.53      655.37     25.60 o 
  -1  10   4      161.22      160.43      5.24 o 
   0  10   4      136.83      147.72      5.02 o 
   1  10   4      162.04      162.33      6.44 o 
   2  10   4      668.62      662.16     18.93 o 
   3  10   4       57.90       56.60      2.86 o 
   4  10   4      981.97      993.90     37.75 o 
   5  10   4      117.21      122.67      5.98 o 
   6  10   4        1.87        3.03      1.70 o 
  -5  11   4       72.18       75.45      3.16 o 
  -4  11   4      573.78      614.95     20.60 o 
  -3  11   4      273.59      265.10      8.80 o 
  -2  11   4       70.02       68.02      3.62 o 
  -1  11   4       48.83       52.10      3.40 o 
   0  11   4        2.18        1.55      2.01 o 
   1  11   4       51.34       52.64      3.47 o 
   2  11   4       70.95       75.14      3.45 o 
   3  11   4      271.56      258.66      8.01 o 
   4  11   4      580.68      596.01     19.22 o 
   5  11   4       73.48       71.95      3.34 o 
  -5  12   4       24.81       29.43      2.54 o 
  -4  12   4       26.87       25.87      2.57 o 
  -3  12   4       51.71       53.85      4.09 o 
  -2  12   4        6.63        2.57      3.75 o 
  -1  12   4       71.46       85.23      5.28 o 
   0  12   4       23.92       18.64      3.20 o 
   1  12   4       72.94       81.94      4.63 o 
   2  12   4        6.58        8.55      2.83 o 
   3  12   4       52.77       55.31      7.70 o 
   4  12   4       24.89       24.02      4.47 o 
   5  12   4       24.88       27.84      2.59 o 
  -5  13   4       23.43       24.48      2.69 o 
  -4  13   4      149.79      144.77      5.88 o 
  -3  13   4       32.92       27.97      4.78 o 
  -2  13   4      587.71      612.18     42.01 o 
  -1  13   4      811.36      822.13     50.40 o 
   0  13   4     1069.54     1101.79     52.40 o 
   1  13   4      808.04      836.90     62.75 o 
   2  13   4      585.53      607.16     29.67 o 
   3  13   4       32.61       33.83      3.77 o 
   4  13   4      147.81      139.25      6.74 o 
   5  13   4       23.46       27.37      3.93 o 
  -4  14   4       21.74       15.79      2.93 o 
  -3  14   4      115.29      108.79      9.30 o 
  -2  14   4       65.38       75.59      8.02 o 
  -1  14   4       13.45       13.11      3.58 o 
   0  14   4        0.95        0.54      4.71 o 
   1  14   4       13.58        9.56      3.55 o 
   2  14   4       64.94       74.01      8.67 o 
   3  14   4      114.47      116.27      6.60 o 
   4  14   4       22.06       21.09      3.67 o 
  -4  15   4      176.16      155.75     12.28 o 
  -3  15   4       76.99       84.20      8.55 o 
  -2  15   4      642.07      677.39     45.44 o 
  -1  15   4       97.46      107.86      9.61 o 
   0  15   4      124.53      134.69      8.45 o 
   1  15   4       96.35      101.68     14.56 o 
   2  15   4      642.66      653.48     45.36 o 
  -3  16   4       92.23       85.71      8.05 o 
  -2  16   4      446.38      476.67     30.99 o 
  -1  16   4       18.71       29.26      6.04 o 
   0  16   4        0.24       -1.26      3.01 o 
   1  16   4       19.63       27.03      4.94 o 
   2  16   4      447.98      418.98     30.85 o 
  -2  17   4      377.81      379.24     26.18 o 
  -1  17   4       90.76       99.48      8.82 o 
   0  17   4        0.04       -0.92      4.56 o 
   1   0   5      330.98      300.13      8.92 o 
   2   0   5      297.13      316.31      8.46 o 
   3   0   5      281.98      284.95      8.73 o 
   4   0   5     1445.40     1499.66     28.42 o 
   5   0   5       94.40       87.26      3.39 o 
   6   0   5      152.43      149.26      4.99 o 
   7   0   5        0.23        0.03      2.42 o 
  -7   1   5      138.32      122.11      7.86 o 
  -6   1   5      120.77      114.96      4.16 o 
  -5   1   5      588.51      579.10     12.20 o 
  -4   1   5      634.67      588.90     10.46 o 
  -3   1   5      246.05      246.17      7.62 o 
  -2   1   5     1040.15     1002.83     32.03 o 
  -1   1   5     2301.12     2306.81     60.25 o 
   0   1   5     5029.54     4554.89    119.40 o 
   1   1   5     2295.60     2305.91     65.90 o 
   2   1   5     1037.71      998.27     28.43 o 
   3   1   5      249.76      239.71      7.55 o 
   4   1   5      635.98      598.01     11.53 o 
   5   1   5      585.01      586.18     23.35 o 
   6   1   5      120.23      115.29      4.16 o 
   7   1   5      133.90      120.94      8.46 o 
  -7   2   5       33.88       26.87      2.89 o 
  -6   2   5       67.64       69.36      3.08 o 
  -5   2   5      292.50      277.03      6.04 o 
  -4   2   5      649.97      651.58     12.19 o 
  -3   2   5      953.31      999.57     29.14 o 
  -2   2   5     3470.28     3475.23     99.92 o 
  -1   2   5     3800.97     3803.46    100.58 o 
   0   2   5      759.38      700.43     20.16 o 
   1   2   5     3780.78     3858.22    109.35 o 
   2   2   5     3472.09     3528.82     98.70 o 
   3   2   5      948.46     1009.30     32.18 o 
   4   2   5      656.16      658.43     12.20 o 
   5   2   5      295.38      269.98      7.49 o 
   6   2   5       66.32       68.80      2.94 o 
   7   2   5       34.82       32.19      7.89 o 
  -7   3   5      122.67      110.67      5.44 o 
  -6   3   5      622.10      632.03     19.91 o 
  -5   3   5     1259.97     1287.05     40.27 o 
  -4   3   5      417.10      425.68      9.63 o 
  -3   3   5      759.65      765.96     17.83 o 
  -2   3   5      956.90     1013.91     29.76 o 
  -1   3   5     1972.67     2035.76     58.79 o 
   0   3   5     3896.66     3760.29     99.33 o 
   1   3   5     1972.34     2045.07     53.33 o 
   2   3   5      965.61     1036.52     32.67 o 
   3   3   5      754.25      758.65     19.52 o 
   4   3   5      411.92      426.48      8.25 o 
   5   3   5     1262.72     1265.61     27.38 o 
   6   3   5      621.85      612.32     21.45 o 
   7   3   5      124.29      112.81      5.50 o 
  -7   4   5       10.07        9.32      2.12 o 
  -6   4   5      459.00      424.39     12.17 o 
  -5   4   5      805.80      785.21     26.25 o 
  -4   4   5      379.49      375.07      8.13 o 
  -3   4   5      140.26      119.35      3.85 o 
  -2   4   5      938.99     1007.43     28.88 o 
  -1   4   5     3609.35     3635.69     88.80 o 
   0   4   5     2512.76     2534.03     66.78 o 
   1   4   5     3622.07     3836.44    136.50 o 
   2   4   5      942.37      984.74     28.70 o 
   3   4   5      138.60      118.69      3.15 o 
   4   4   5      382.06      382.46      7.72 o 
   5   4   5      807.93      819.42     25.59 o 
   6   4   5      461.22      439.64     12.19 o 
   7   4   5        9.71       10.12      2.93 o 
  -7   5   5       80.68       93.02      6.59 o 
  -6   5   5      110.40      111.07      3.96 o 
  -5   5   5      774.01      831.32     22.63 o 
  -4   5   5      351.72      323.18      7.32 o 
  -3   5   5      381.90      377.88     10.44 o 
  -2   5   5     1901.43     2172.72     62.33 o 
  -1   5   5     6255.57     6841.93    167.07 o 
   0   5   5      448.64      392.24      9.10 o 
   1   5   5     6241.02     7027.83    180.07 o 
   2   5   5     1888.49     2161.48     69.26 o 
   3   5   5      386.51      390.38     11.12 o 
   4   5   5      352.08      327.16      7.30 o 
   5   5   5      777.49      815.42     21.04 o 
   6   5   5      109.72      110.71      3.99 o 
   7   5   5       81.07       93.91      8.49 o 
  -7   6   5       78.29       79.30      4.59 o 
  -6   6   5      773.93      801.63     20.33 o 
  -5   6   5       89.42       91.67      3.68 o 
  -4   6   5      104.53      101.20      3.01 o 
  -3   6   5      119.49      120.28      3.21 o 
  -2   6   5      230.03      218.72      7.04 o 
  -1   6   5     2469.96     2631.12     74.86 o 
   0   6   5     4325.08     4854.44    179.13 o 
   1   6   5     2460.44     2622.74     75.25 o 
   2   6   5      229.40      225.30      7.90 o 
   3   6   5      119.28      113.60      3.32 o 
   4   6   5      104.62      103.78      2.97 o 
   5   6   5       90.38       99.70      3.56 o 
   6   6   5      771.00      799.16     21.94 o 
   7   6   5       77.45       81.31      4.31 o 
  -6   7   5       34.43       38.35      2.05 o 
  -5   7   5      303.93      305.05      8.47 o 
  -4   7   5       58.52       54.42      2.16 o 
  -3   7   5      191.99      193.52      4.61 o 
  -2   7   5      646.19      643.40     16.71 o 
  -1   7   5      433.77      467.44     12.80 o 
   0   7   5        5.17        2.17      1.27 o 
   1   7   5      435.22      484.23     14.02 o 
   2   7   5      648.14      646.57     20.65 o 
   3   7   5      194.68      204.76      7.34 o 
   4   7   5       57.38       52.10      2.07 o 
   5   7   5      305.36      315.82      9.09 o 
   6   7   5       34.55       41.12      2.43 o 
  -6   8   5       80.74       78.71      2.78 o 
  -5   8   5      296.89      306.47     11.59 o 
  -4   8   5     1380.55     1373.86     38.39 o 
  -3   8   5       32.55       31.41      1.70 o 
  -2   8   5     1944.65     1910.10     48.34 o 
  -1   8   5      235.45      217.59      5.59 o 
   0   8   5       75.16       63.32      2.81 o 
   1   8   5      234.37      227.56      9.44 o 
   2   8   5     1952.69     1890.80     62.53 o 
   3   8   5       31.98       31.02      1.68 o 
   4   8   5     1374.18     1347.86     29.67 o 
   5   8   5      299.31      305.57      8.97 o 
   6   8   5       77.85       76.30      3.01 o 
  -6   9   5      149.61      148.79      4.46 o 
  -5   9   5      131.96      131.27      4.63 o 
  -4   9   5      536.47      552.69     15.85 o 
  -3   9   5       86.39       91.45      3.11 o 
  -2   9   5      521.56      514.09     15.46 o 
  -1   9   5      221.61      224.64      6.08 o 
   0   9   5     1472.81     1462.60     38.61 o 
   1   9   5      223.15      206.65      8.10 o 
   2   9   5      520.98      491.35     13.28 o 
   3   9   5       84.92       83.36      2.86 o 
   4   9   5      534.77      522.97     23.34 o 
   5   9   5      134.68      136.80      4.65 o 
   6   9   5      148.66      155.10      4.83 o 
  -6  10   5      233.48      229.90      9.94 o 
  -5  10   5      135.04      149.54      5.32 o 
  -4  10   5      395.80      391.52     11.97 o 
  -3  10   5      389.76      373.27     10.70 o 
  -2  10   5       89.49       83.45      3.51 o 
  -1  10   5      168.37      176.32      6.17 o 
   0  10   5       18.20       18.42      1.97 o 
   1  10   5      166.79      168.70      6.80 o 
   2  10   5       91.27       84.52      4.87 o 
   3  10   5      391.13      369.50     10.55 o 
   4  10   5      394.63      406.25     13.02 o 
   5  10   5      137.47      151.53      5.65 o 
   6  10   5      231.28      220.69      7.53 o 
  -5  11   5        9.37       13.32      2.19 o 
  -4  11   5       67.71       76.44      7.44 o 
  -3  11   5      518.60      529.93     27.57 o 
  -2  11   5      339.01      327.98     12.74 o 
  -1  11   5      423.38      415.12     14.90 o 
   0  11   5      691.49      692.02     23.36 o 
   1  11   5      427.59      418.68     17.55 o 
   2  11   5      343.76      340.10     10.40 o 
   3  11   5      517.18      500.67     14.53 o 
   4  11   5       67.40       66.03      3.39 o 
   5  11   5        9.07       10.42      2.52 o 
  -5  12   5      168.35      173.19      6.65 o 
  -4  12   5      107.88      125.92      5.90 o 
  -3  12   5      123.36      131.15      7.19 o 
  -2  12   5      246.27      217.51     19.85 o 
  -1  12   5        1.60        2.08      2.92 o 
   0  12   5     1067.38     1101.43     52.22 o 
   1  12   5        1.44        1.39      2.70 o 
   2  12   5      243.37      222.83      7.51 o 
   3  12   5      125.10      139.32      9.61 o 
   4  12   5      108.17      125.97      6.23 o 
   5  12   5      166.99      169.80      9.54 o 
  -5  13   5      127.92      128.67      6.51 o 
  -4  13   5      147.25      156.08      6.25 o 
  -3  13   5      114.70      111.79      6.23 o 
  -2  13   5      304.21      336.94     23.54 o 
  -1  13   5       57.02       55.44      4.33 o 
   0  13   5      463.82      452.26     22.49 o 
   1  13   5       56.51       54.26      4.44 o 
   2  13   5      306.61      303.87     23.56 o 
   3  13   5      116.77      114.72      8.52 o 
   4  13   5      146.64      149.48      7.08 o 
   5  13   5      129.19      136.75      8.59 o 
  -4  14   5      413.44      399.09     22.48 o 
  -3  14   5      309.12      305.46     13.25 o 
  -2  14   5      391.56      397.13     27.01 o 
  -1  14   5       31.26       43.49      6.46 o 
   0  14   5      147.27      153.19      9.20 o 
   1  14   5       30.49       46.10      4.85 o 
   2  14   5      389.67      359.22     26.61 o 
   3  14   5      303.06      279.80     17.51 o 
   4  14   5      417.14      413.88     23.11 o 
  -4  15   5       82.14       69.66      7.05 o 
  -3  15   5        5.05       11.55      4.31 o 
  -2  15   5      315.74      301.99     21.10 o 
  -1  15   5        3.76        4.90      4.65 o 
   0  15   5       17.42       25.98      3.82 o 
   1  15   5        3.74       11.20      3.66 o 
   2  15   5      316.41      272.21     21.50 o 
  -3  16   5       24.35       27.99      5.23 o 
  -2  16   5      328.79      358.50     25.15 o 
  -1  16   5      193.66      202.03     15.43 o 
   0  16   5      668.06      727.47     49.30 o 
   1  16   5      195.02      202.92     11.14 o 
  -2  17   5       12.07       15.75      3.86 o 
  -1  17   5       97.74       88.92      7.88 o 
   0  17   5      437.33      446.11     30.83 o 
   0   0   6    10687.65    10867.23    401.85 o 
   1   0   6     9083.10     9467.30    247.66 o 
   2   0   6      272.09      338.93     10.05 o 
   3   0   6      689.22      693.17     20.01 o 
   4   0   6       59.54       59.08      1.70 o 
   5   0   6      262.97      261.41      8.48 o 
   6   0   6     1384.57     1322.57     35.79 o 
   7   0   6       32.42       26.33      2.83 o 
  -6   1   6      351.14      350.55     11.82 o 
  -5   1   6       42.53       55.39      2.30 o 
  -4   1   6     1262.71     1245.71     21.58 o 
  -3   1   6      231.80      233.59     11.48 o 
  -2   1   6      648.28      609.14     15.96 o 
  -1   1   6     1493.15     1496.58     36.41 o 
   0   1   6     2620.85     2687.85     70.28 o 
   1   1   6     1493.95     1496.76     42.83 o 
   2   1   6      654.49      605.60     17.45 o 
   3   1   6      230.35      231.12      7.32 o 
   4   1   6     1264.00     1256.67     22.48 o 
   5   1   6       41.78       50.08      2.32 o 
   6   1   6      353.05      358.39     12.76 o 
   7   1   6      559.18      483.62     27.33 o 
  -7   2   6       23.41       16.11      3.96 o 
  -6   2   6      162.06      177.75      5.71 o 
  -5   2   6      552.44      538.52     13.64 o 
  -4   2   6      152.34      158.22      3.41 o 
  -3   2   6      595.02      607.31     15.63 o 
  -2   2   6     1596.58     1710.71     44.46 o 
  -1   2   6     4605.64     4770.66    125.82 o 
   0   2   6     4981.59     4923.52    141.66 o 
   1   2   6     4593.64     4865.50    137.59 o 
   2   2   6     1581.03     1670.02     47.95 o 
   3   2   6      601.57      609.13     15.00 o 
   4   2   6      152.49      154.25      3.43 o 
   5   2   6      551.66      520.37     15.75 o 
   6   2   6      162.32      173.03      5.61 o 
   7   2   6       21.63       18.12      2.59 o 
  -7   3   6       79.87       65.74     11.26 o 
  -6   3   6      128.28      116.20      5.03 o 
  -5   3   6       11.07        9.40      1.47 o 
  -4   3   6      492.27      514.49     11.01 o 
  -3   3   6      702.34      722.58     15.47 o 
  -2   3   6      338.77      327.93      9.17 o 
  -1   3   6      830.96      862.37     23.19 o 
   0   3   6     2354.83     2391.80     68.60 o 
   1   3   6      833.51      897.59     25.24 o 
   2   3   6      337.27      339.08     11.08 o 
   3   3   6      697.34      711.52     15.28 o 
   4   3   6      492.41      528.64     10.02 o 
   5   3   6       11.03       15.65      1.48 o 
   6   3   6      128.16      125.18      5.00 o 
   7   3   6       81.24       69.44      7.59 o 
  -7   4   6        1.06       -0.55      2.16 o 
  -6   4   6       51.90       55.34      4.30 o 
  -5   4   6      193.84      202.88      6.55 o 
  -4   4   6     1141.96     1068.57     21.99 o 
  -3   4   6      180.20      195.67      6.74 o 
  -2   4   6     3891.92     4064.72    130.47 o 
  -1   4   6     3024.53     3400.83    107.81 o 
   0   4   6     2844.23     2837.34     81.48 o 
   1   4   6     3006.92     3300.23     96.04 o 
   2   4   6     3894.47     4041.27    114.98 o 
   3   4   6      180.20      185.03      4.27 o 
   4   4   6     1141.52     1075.02     20.84 o 
   5   4   6      193.77      198.50      8.25 o 
   6   4   6       53.06       53.39      2.68 o 
   7   4   6        0.80        1.45      2.43 o 
  -7   5   6       64.09       53.95      3.03 o 
  -6   5   6      124.42      118.54      4.41 o 
  -5   5   6       49.67       51.94      2.40 o 
  -4   5   6     1617.98     1582.83     34.89 o 
  -3   5   6       32.89       31.14      1.45 o 
  -2   5   6     1003.33     1123.86     37.19 o 
  -1   5   6      809.88      877.29     28.60 o 
   0   5   6     2965.96     3143.07     75.78 o 
   1   5   6      798.03      877.25     25.41 o 
   2   5   6      991.36     1157.69     42.75 o 
   3   5   6       32.98       33.25      1.46 o 
   4   5   6     1619.59     1598.96     32.95 o 
   5   5   6       48.80       45.97      2.35 o 
   6   5   6      128.02      133.44      4.48 o 
   7   5   6       63.77       61.65      9.10 o 
  -6   6   6       38.17       42.61      2.16 o 
  -5   6   6      143.49      152.26      4.94 o 
  -4   6   6      737.51      754.81     16.87 o 
  -3   6   6     1299.05     1333.34     30.17 o 
  -2   6   6      102.08       82.55      3.15 o 
  -1   6   6      345.49      371.69     12.91 o 
   0   6   6      128.86      119.81      4.79 o 
   1   6   6      352.70      391.06     11.54 o 
   2   6   6      104.39       87.87      3.82 o 
   3   6   6     1305.02     1334.80     29.79 o 
   4   6   6      735.88      748.82     15.95 o 
   5   6   6      142.60      142.85      4.92 o 
   6   6   6       38.94       41.74      2.26 o 
  -6   7   6      211.83      213.64      6.09 o 
  -5   7   6      599.41      607.46     15.57 o 
  -4   7   6     1352.52     1306.96     30.54 o 
  -3   7   6      472.95      462.57     10.42 o 
  -2   7   6      756.68      744.96     21.24 o 
  -1   7   6      227.41      224.04      8.00 o 
   0   7   6     3660.23     4116.13    118.36 o 
   1   7   6      227.87      221.38      7.06 o 
   2   7   6      761.54      761.83     23.40 o 
   3   7   6      472.64      480.70     10.94 o 
   4   7   6     1356.96     1295.22     27.11 o 
   5   7   6      600.56      597.33     16.76 o 
   6   7   6      211.69      221.78      8.64 o 
  -6   8   6       11.54        8.94      1.62 o 
  -5   8   6      322.39      347.86      9.35 o 
  -4   8   6      292.96      292.25      9.03 o 
  -3   8   6      229.46      225.14      5.90 o 
  -2   8   6      483.25      473.14     15.47 o 
  -1   8   6      232.38      236.10      7.09 o 
   0   8   6      114.64      122.16      4.16 o 
   1   8   6      228.89      242.59      9.42 o 
   2   8   6      483.06      468.46     19.67 o 
   3   8   6      226.80      226.06      5.78 o 
   4   8   6      292.45      277.85      6.67 o 
   5   8   6      323.66      354.05     10.05 o 
   6   8   6       11.75        9.56      1.73 o 
  -6   9   6        4.21        5.41      1.58 o 
  -5   9   6       11.96       12.85      1.84 o 
  -4   9   6      259.51      258.02      8.17 o 
  -3   9   6      381.12      396.45     11.08 o 
  -2   9   6      379.85      389.43     11.52 o 
  -1   9   6      144.73      138.83      4.71 o 
   0   9   6      496.90      530.09     13.37 o 
   1   9   6      144.89      138.57      6.37 o 
   2   9   6      375.54      386.70     10.09 o 
   3   9   6      377.09      370.12      9.13 o 
   4   9   6      263.85      256.89      8.81 o 
   5   9   6       12.23       13.70      1.97 o 
   6   9   6        4.37        7.99      1.64 o 
  -6  10   6      165.53      156.88      5.58 o 
  -5  10   6       12.52       15.38      2.05 o 
  -4  10   6     1001.61     1027.16     29.39 o 
  -3  10   6      295.11      287.80      7.67 o 
  -2  10   6       31.21       36.65      2.48 o 
  -1  10   6      208.96      198.18      6.02 o 
   0  10   6      189.32      156.04      5.77 o 
   1  10   6      209.28      203.83      7.77 o 
   2  10   6       30.97       36.22      3.32 o 
   3  10   6      291.80      276.66      8.11 o 
   4  10   6     1008.76     1030.53     50.84 o 
   5  10   6       12.50       12.64      3.02 o 
   6  10   6      164.37      152.06      6.63 o 
  -5  11   6       81.19       81.89      3.25 o 
  -4  11   6       90.32      102.98      4.02 o 
  -3  11   6       12.11       16.52      4.03 o 
  -2  11   6       15.84       11.69      2.55 o 
  -1  11   6      139.57      130.97      6.01 o 
   0  11   6      634.48      614.63     21.05 o 
   1  11   6      141.99      134.61      5.95 o 
   2  11   6       15.63       10.54      2.32 o 
   3  11   6       11.73       14.11      2.18 o 
   4  11   6       91.32       99.81      4.20 o 
   5  11   6       79.92       72.98      4.28 o 
  -5  12   6      197.34      182.78      5.98 o 
  -4  12   6      286.18      271.79      9.84 o 
  -3  12   6      166.21      158.25      8.06 o 
  -2  12   6       29.25       35.43      6.05 o 
  -1  12   6     1193.25     1165.32     64.42 o 
   0  12   6     2501.94     2550.18    118.89 o 
   1  12   6     1193.11     1108.83     46.46 o 
   2  12   6       28.99       33.76      2.81 o 
   3  12   6      166.57      155.28     10.76 o 
   4  12   6      289.55      273.75      9.20 o 
   5  12   6      198.63      182.01      7.22 o 
  -5  13   6       42.41       35.27      3.21 o 
  -4  13   6       82.28       78.78      3.80 o 
  -3  13   6       84.60       86.25      4.99 o 
  -2  13   6       48.73       48.37      8.98 o 
  -1  13   6     1157.32     1212.76     79.72 o 
   0  13   6      769.75      783.73     37.67 o 
   1  13   6     1168.33     1177.03     56.28 o 
   2  13   6       49.57       44.81      4.50 o 
   3  13   6       82.72       74.26      6.19 o 
   4  13   6       82.84       81.46     10.63 o 
   5  13   6       42.86       41.52      4.48 o 
  -4  14   6       17.16       13.36      2.57 o 
  -3  14   6        9.56       16.29      2.98 o 
  -2  14   6      150.59      153.40     12.90 o 
  -1  14   6       33.52       42.74      6.19 o 
   0  14   6       10.83        6.45      3.41 o 
   1  14   6       33.49       36.54      4.29 o 
   3  14   6        9.15       11.94      3.81 o 
   4  14   6       15.65       10.90      3.36 o 
  -3  15   6       86.26       85.96      6.00 o 
  -2  15   6       71.81       80.70      8.02 o 
  -1  15   6        0.78       -0.08      4.31 o 
   0  15   6        3.01        4.79      4.52 o 
   1  15   6        0.78        1.18      6.24 o 
  -3  16   6        3.23        6.21      4.46 o 
  -2  16   6       99.87      104.80      9.42 o 
  -1  16   6       16.71       17.86      4.56 o 
   0  16   6      325.04      330.29     23.73 o 
  -2  17   6       33.18       34.35      5.42 o 
  -1  17   6       51.30       50.90      6.25 o 
   0  17   6      100.96       93.57      8.48 o 
   1   0   7      814.67      812.52     21.63 o 
   2   0   7      665.27      681.92     19.68 o 
   3   0   7      148.58      160.81      3.66 o 
   4   0   7     1056.05     1031.00     21.02 o 
   5   0   7        3.55        4.82      1.26 o 
   6   0   7      131.71      123.64      4.44 o 
   7   0   7        0.60        0.02      2.32 o 
  -7   1   7        6.86       11.98      3.25 o 
  -6   1   7      145.10      142.89      5.57 o 
  -5   1   7      107.08       99.28      3.72 o 
  -4   1   7      280.08      297.79      5.42 o 
  -3   1   7       70.61       77.54      2.29 o 
  -2   1   7      801.67      778.45     19.27 o 
  -1   1   7       85.03       82.31      2.83 o 
   0   1   7      785.15      627.63     16.69 o 
   1   1   7       87.17       85.97      2.96 o 
   2   1   7      801.97      810.15     22.65 o 
   3   1   7       72.21       80.15      2.22 o 
   4   1   7      276.44      299.37      5.79 o 
   5   1   7      105.80       99.17      4.71 o 
   6   1   7      143.20      144.05      5.78 o 
   7   1   7        6.79       15.78      3.98 o 
  -7   2   7       73.72       70.97      5.21 o 
  -6   2   7       96.84       94.41      3.79 o 
  -5   2   7       64.72       61.09      2.29 o 
  -4   2   7       92.70       96.98      2.57 o 
  -3   2   7       20.75       25.99      1.16 o 
  -2   2   7       30.05       35.44      1.51 o 
  -1   2   7      390.81      371.46     10.14 o 
   0   2   7    12342.40    12814.75    367.55 o 
   1   2   7      392.94      373.84     11.09 o 
   2   2   7       31.30       34.06      2.03 o 
   3   2   7       21.50       26.53      1.18 o 
   4   2   7       92.32       97.46      2.44 o 
   5   2   7       64.72       58.26      2.89 o 
   6   2   7       96.87       90.91      3.47 o 
   7   2   7       71.40       73.05      5.69 o 
  -7   3   7       29.63       27.90      3.12 o 
  -6   3   7      780.19      765.90     24.58 o 
  -5   3   7      192.23      194.79      5.30 o 
  -4   3   7     1447.66     1447.36     31.21 o 
  -3   3   7     1363.48     1289.26     30.24 o 
  -2   3   7      551.87      592.35     19.37 o 
  -1   3   7     1896.90     1949.57     51.84 o 
   0   3   7      225.83      191.81      6.35 o 
   1   3   7     1888.53     2010.77     56.32 o 
   2   3   7      543.51      593.20     19.20 o 
   3   3   7     1359.32     1290.06     24.70 o 
   4   3   7     1444.07     1396.70     26.27 o 
   5   3   7      195.72      199.51      8.19 o 
   6   3   7      778.56      774.15     24.31 o 
   7   3   7       28.76       24.63      2.57 o 
  -7   4   7       36.48       40.55      3.80 o 
  -6   4   7      170.93      171.76      6.45 o 
  -5   4   7      340.94      332.06     10.67 o 
  -4   4   7      358.92      366.26      8.13 o 
  -3   4   7      277.21      260.62      8.09 o 
  -2   4   7     1262.45     1389.63     40.24 o 
  -1   4   7      699.32      755.79     22.11 o 
   0   4   7        0.18        3.41      0.97 o 
   1   4   7      694.84      759.64     20.07 o 
   2   4   7     1264.97     1385.89     39.79 o 
   3   4   7      279.88      265.94      5.23 o 
   4   4   7      356.40      385.07      7.75 o 
   5   4   7      345.29      359.88     15.62 o 
   6   4   7      170.30      169.76      5.48 o 
   7   4   7       35.26       39.17      5.04 o 
  -7   5   7      116.25      115.04      7.50 o 
  -6   5   7      696.42      708.19     19.96 o 
  -5   5   7      153.41      145.68      5.03 o 
  -4   5   7       10.16       10.71      1.43 o 
  -3   5   7      573.41      563.62     15.27 o 
  -2   5   7      771.92      842.49     27.29 o 
  -1   5   7      157.35      167.28      6.23 o 
   0   5   7      544.01      574.52     15.37 o 
   1   5   7      157.55      176.47      5.27 o 
   2   5   7      770.71      818.24     24.10 o 
   3   5   7      572.74      569.47     15.95 o 
   4   5   7        9.99       12.99      1.41 o 
   5   5   7      152.47      150.73      5.41 o 
   6   5   7      700.47      752.45     22.95 o 
   7   5   7      116.57      112.46      8.15 o 
  -6   6   7      414.90      428.18     10.89 o 
  -5   6   7      233.61      274.88      8.13 o 
  -4   6   7      417.92      408.69      9.57 o 
  -3   6   7      110.56       98.33      2.80 o 
  -2   6   7     1079.47     1146.49     29.51 o 
  -1   6   7      894.44     1034.34     39.02 o 
   0   6   7      874.18      969.43     36.64 o 
   1   6   7      893.67     1018.58     29.73 o 
   2   6   7     1078.97     1163.88     32.95 o 
   3   6   7      110.45      100.57      2.97 o 
   4   6   7      414.14      412.42      9.09 o 
   5   6   7      235.73      276.49     10.31 o 
   6   6   7      407.75      404.79     11.72 o 
  -6   7   7       48.46       53.19      2.34 o 
  -5   7   7      591.03      612.57     15.65 o 
  -4   7   7      736.19      692.33     22.27 o 
  -3   7   7      147.83      143.74      3.91 o 
  -2   7   7      202.53      201.88      5.42 o 
  -1   7   7      891.37      984.33     32.38 o 
   0   7   7        3.21       -1.12      1.79 o 
   1   7   7      887.12      997.83     28.85 o 
   2   7   7      202.37      198.11      9.28 o 
   3   7   7      148.30      157.62      4.15 o 
   4   7   7      727.50      674.64     14.60 o 
   5   7   7      590.86      598.89     16.83 o 
   6   7   7       48.13       54.04      3.10 o 
  -6   8   7      175.77      173.08      5.07 o 
  -5   8   7       28.04       32.63      2.05 o 
  -4   8   7      447.01      433.57     11.36 o 
  -3   8   7      321.03      312.48      7.79 o 
  -2   8   7      342.54      377.65     11.30 o 
  -1   8   7     1287.35     1254.38     30.14 o 
   0   8   7      708.40      670.71     19.71 o 
   1   8   7     1288.12     1244.21     69.02 o 
   2   8   7      342.44      391.33     11.05 o 
   3   8   7      323.38      314.54      7.67 o 
   4   8   7      446.40      428.09     13.56 o 
   5   8   7       28.49       30.38      2.17 o 
   6   8   7      174.08      180.18      5.49 o 
  -6   9   7      264.99      252.05      7.44 o 
  -5   9   7      452.03      445.35     11.60 o 
  -4   9   7      191.05      211.97      6.72 o 
  -3   9   7       42.42       43.99      2.37 o 
  -2   9   7       74.40       75.63      2.92 o 
  -1   9   7      478.65      475.14     11.32 o 
   0   9   7      496.89      483.13     19.65 o 
   1   9   7      477.24      434.61     14.46 o 
   2   9   7       74.00       73.96      2.82 o 
   3   9   7       40.62       39.47      2.10 o 
   4   9   7      190.38      195.59      7.22 o 
   5   9   7      450.23      439.25     12.49 o 
   6   9   7      265.91      266.70      8.62 o 
  -6  10   7      176.67      177.44     10.99 o 
  -5  10   7       40.11       37.84      3.85 o 
  -4  10   7      151.35      136.29      4.91 o 
  -3  10   7       63.18       61.81      3.92 o 
  -2  10   7      615.62      583.75     17.27 o 
  -1  10   7       61.78       59.86      2.65 o 
   0  10   7       64.10       57.07      3.11 o 
   1  10   7       60.90       58.28      2.85 o 
   2  10   7      613.04      584.74     17.57 o 
   3  10   7       60.85       55.81      3.95 o 
   4  10   7      149.84      130.84      5.27 o 
   5  10   7       39.64       36.22      2.51 o 
   6  10   7      174.42      179.52     10.55 o 
  -5  11   7       29.71       31.48      2.12 o 
  -4  11   7       69.91       73.38      3.25 o 
  -3  11   7      204.46      189.45      7.56 o 
  -2  11   7       23.32       14.13      2.74 o 
  -1  11   7     1085.98      995.41     32.28 o 
   0  11   7      718.60      695.32     23.64 o 
   1  11   7     1083.07     1048.22     29.18 o 
   2  11   7       23.77       13.38      2.40 o 
   3  11   7      207.98      196.70      6.93 o 
   4  11   7       68.50       76.92      3.50 o 
   5  11   7       31.06       30.68      2.19 o 
  -5  12   7      146.22      127.54      4.49 o 
  -4  12   7      223.02      229.48      7.30 o 
  -3  12   7      295.67      282.62     13.15 o 
  -2  12   7      164.30      158.98      8.31 o 
  -1  12   7      203.76      181.37     12.23 o 
   0  12   7     1409.95     1463.34     68.93 o 
   1  12   7      202.15      199.66      9.02 o 
   2  12   7      167.12      171.69     13.80 o 
   3  12   7      294.98      302.15     17.51 o 
   4  12   7      223.76      223.17      7.90 o 
   5  12   7      146.84      127.92      4.84 o 
  -4  13   7      391.49      392.96     13.46 o 
  -3  13   7      728.13      805.97     42.67 o 
  -2  13   7       11.18       11.56      7.10 o 
  -1  13   7      979.29     1010.32     66.53 o 
   0  13   7      320.85      338.50     17.38 o 
   1  13   7      984.50      976.13     46.97 o 
   2  13   7       11.08       11.13      3.98 o 
   3  13   7      725.42      751.90     44.07 o 
   4  13   7      387.03      380.58     28.66 o 
  -4  14   7       48.91       44.30      3.39 o 
  -3  14   7       50.57       52.70      8.18 o 
  -2  14   7       32.93       34.49      3.53 o 
  -1  14   7      157.13      172.51     13.74 o 
   0  14   7      400.24      384.18     19.25 o 
   1  14   7      155.20      163.11      9.75 o 
   3  14   7       49.64       48.56      5.00 o 
   4  14   7       48.30       46.83      4.73 o 
  -3  15   7        0.02        2.59      2.60 o 
  -2  15   7      133.90      127.46     11.44 o 
  -1  15   7       53.31       57.90      6.56 o 
   0  15   7       60.53       62.73      7.09 o 
   1  15   7       53.64       44.81      6.90 o 
   3  15   7        0.08       -2.52      3.79 o 
  -3  16   7      135.84      141.75     11.53 o 
  -2  16   7      376.99      421.32     29.05 o 
  -1  16   7        2.80        6.65      4.02 o 
   0  16   7      143.84      145.41     12.17 o 
  -1  17   7       36.10       25.34      4.90 o 
   0  17   7       22.26       14.09      4.52 o 
   0   0   8     2578.00     2655.80     98.41 o 
   1   0   8     1394.21     1380.59     36.39 o 
   2   0   8      748.38      784.60     20.81 o 
   3   0   8     2359.14     2361.42     42.66 o 
   4   0   8       70.49       50.99      1.72 o 
   5   0   8       13.03       12.34      1.43 o 
   6   0   8       30.50       22.63      1.97 o 
   7   0   8       66.39       41.18      5.36 o 
  -7   1   8       74.79       57.44      4.54 o 
  -6   1   8      255.98      256.81      9.02 o 
  -5   1   8      141.51      152.83      4.31 o 
  -4   1   8       94.40       90.73      2.59 o 
  -3   1   8     1657.41     1589.08     27.73 o 
  -2   1   8     1721.01     1819.33     47.16 o 
  -1   1   8     2642.92     2615.96     69.42 o 
   0   1   8      705.04      672.70     17.86 o 
   1   1   8     2660.99     2685.04     69.44 o 
   2   1   8     1727.23     1801.11     51.35 o 
   3   1   8     1669.00     1647.02     27.77 o 
   4   1   8       91.46       84.45      2.19 o 
   5   1   8      138.37      149.93      4.15 o 
   6   1   8      255.50      264.45      8.85 o 
   7   1   8       72.73       58.94      4.96 o 
  -7   2   8       12.82       12.55      3.13 o 
  -6   2   8        2.43        2.04      1.79 o 
  -5   2   8      347.53      329.80     11.00 o 
  -4   2   8      206.70      184.80      4.45 o 
  -3   2   8     1102.28     1134.88     19.86 o 
  -2   2   8     3363.17     3609.23     95.19 o 
  -1   2   8      719.01      705.04     21.07 o 
   0   2   8     2058.47     2209.44     57.69 o 
   1   2   8      727.03      741.76     21.10 o 
   2   2   8     3378.37     3668.39    114.66 o 
   3   2   8     1097.02     1121.99     20.51 o 
   4   2   8      204.88      196.34      4.21 o 
   5   2   8      339.85      332.54     12.37 o 
   6   2   8        2.38       -0.47      1.87 o 
   7   2   8       11.73        8.42      3.33 o 
  -7   3   8       58.82       54.25      8.95 o 
  -6   3   8        5.19        8.94      1.94 o 
  -5   3   8      624.68      630.06     14.79 o 
  -4   3   8        2.53        0.97      1.15 o 
  -3   3   8       85.09       87.78      2.42 o 
  -2   3   8     1428.09     1474.75     43.03 o 
  -1   3   8      275.60      302.55      8.65 o 
   0   3   8     2188.62     2190.20     53.05 o 
   1   3   8      277.21      319.26      9.45 o 
   2   3   8     1426.03     1499.64     47.24 o 
   3   3   8       84.63       85.57      2.26 o 
   4   3   8        2.21       -0.14      1.11 o 
   5   3   8      623.16      629.00     18.88 o 
   6   3   8        5.78        7.24      2.26 o 
   7   3   8       58.39       56.61      5.02 o 
  -7   4   8      127.65      114.69      7.30 o 
  -6   4   8       87.88       90.52      4.04 o 
  -5   4   8      580.05      600.42     14.93 o 
  -4   4   8      700.72      680.23     14.20 o 
  -3   4   8     1050.84     1008.81     23.71 o 
  -2   4   8     1898.38     2126.44     68.40 o 
  -1   4   8     6052.95     6385.65    185.64 o 
   0   4   8     2163.49     2260.39     64.89 o 
   1   4   8     6073.91     6557.55    168.23 o 
   2   4   8     1881.97     2093.17     67.40 o 
   3   4   8     1051.13     1009.03     18.68 o 
   4   4   8      702.69      675.76     13.46 o 
   5   4   8      574.12      600.20     17.04 o 
   6   4   8       87.43       99.62      4.09 o 
   7   4   8      123.68      112.63      7.84 o 
  -6   5   8       25.31       28.29      2.01 o 
  -5   5   8      874.01      940.14     25.63 o 
  -4   5   8      181.52      193.17      5.61 o 
  -3   5   8      205.39      217.33      5.33 o 
  -2   5   8      458.02      433.38     10.92 o 
  -1   5   8     2182.62     2396.06     75.91 o 
   0   5   8       17.11       21.37      4.14 o 
   1   5   8     2192.11     2304.79     67.70 o 
   2   5   8      454.71      417.80     12.90 o 
   3   5   8      204.00      216.93      5.93 o 
   4   5   8      183.15      188.91      4.76 o 
   5   5   8      872.49      932.17     25.65 o 
   6   5   8       25.83       29.70      2.04 o 
  -6   6   8      319.34      305.11      8.20 o 
  -5   6   8       64.43       67.41      2.82 o 
  -4   6   8      527.47      530.40     12.02 o 
  -3   6   8      665.18      644.83     14.11 o 
  -2   6   8      512.80      475.93     12.01 o 
  -1   6   8     1044.50     1077.03     34.59 o 
   0   6   8       28.74       22.93      2.36 o 
   1   6   8     1041.51     1048.97     30.70 o 
   2   6   8      522.44      487.24     15.10 o 
   3   6   8      659.91      687.46     15.21 o 
   4   6   8      528.43      518.33     11.39 o 
   5   6   8       67.07       70.85      2.85 o 
   6   6   8      321.35      308.71      8.84 o 
  -6   7   8      133.22      138.13      4.20 o 
  -5   7   8      523.86      554.26     14.36 o 
  -4   7   8      518.28      513.70     15.48 o 
  -3   7   8      766.22      782.02     18.24 o 
  -2   7   8      474.18      423.34     11.70 o 
  -1   7   8      325.45      334.88     10.39 o 
   0   7   8       12.84       21.15      3.76 o 
   1   7   8      327.32      346.55     11.36 o 
   2   7   8      478.26      442.89     13.20 o 
   3   7   8      765.05      794.38     17.95 o 
   4   7   8      515.84      503.14     13.05 o 
   5   7   8      528.25      555.46     15.46 o 
   6   7   8      132.49      140.11      4.53 o 
  -6   8   8      103.49      100.55      3.37 o 
  -5   8   8      599.70      613.05     15.50 o 
  -4   8   8      189.36      201.59      5.62 o 
  -3   8   8       21.34       23.02      1.75 o 
  -2   8   8        9.02       11.50      2.11 o 
  -1   8   8      326.99      301.24      9.15 o 
   0   8   8     1513.68     1426.97     51.80 o 
   1   8   8      324.72      289.68     10.81 o 
   2   8   8        8.87        8.61      1.51 o 
   3   8   8       19.90       25.62      2.45 o 
   4   8   8      188.90      182.70      7.24 o 
   5   8   8      596.87      585.61     16.67 o 
   6   8   8      102.35      103.87      3.65 o 
  -6   9   8       61.24       64.75      4.41 o 
  -5   9   8      432.52      462.95     13.50 o 
  -4   9   8      452.46      448.33     13.48 o 
  -3   9   8      228.69      208.01      9.22 o 
  -2   9   8      701.35      669.83     16.91 o 
  -1   9   8     2187.35     2137.97     53.60 o 
   0   9   8      121.49      112.50      6.32 o 
   1   9   8     2194.39     2200.56     49.98 o 
   2   9   8      699.22      653.53     16.71 o 
   3   9   8      228.47      218.26      6.01 o 
   4   9   8      448.66      459.74     15.50 o 
   5   9   8      435.24      446.82     12.81 o 
   6   9   8       59.65       69.36      4.29 o 
  -5  10   8      189.33      198.54      6.38 o 
  -4  10   8       52.12       49.55      2.73 o 
  -3  10   8      172.33      163.25      6.64 o 
  -2  10   8       24.13       22.97      2.16 o 
  -1  10   8      180.89      166.89      5.10 o 
   0  10   8       55.38       44.47      2.13 o 
   1  10   8      177.74      162.89      5.01 o 
   2  10   8       23.75       23.45      2.40 o 
   3  10   8      170.29      157.13      7.00 o 
   4  10   8       52.84       51.95      2.86 o 
   5  10   8      188.42      192.12      6.88 o 
  -5  11   8       24.87       25.44      2.05 o 
  -4  11   8      230.07      247.03      7.78 o 
  -3  11   8     1033.81      986.17     33.23 o 
  -2  11   8      741.16      687.44     31.91 o 
  -1  11   8      354.43      352.75     13.33 o 
   0  11   8       19.83       17.37      1.97 o 
   1  11   8      354.57      342.19     11.03 o 
   2  11   8      739.24      699.17     20.40 o 
   3  11   8     1033.35      992.00     31.02 o 
   4  11   8      233.25      241.09     16.21 o 
   5  11   8       25.05       28.73      2.63 o 
  -5  12   8      107.72      114.62      4.70 o 
  -4  12   8       26.03       22.05      2.22 o 
  -3  12   8      825.67      781.16     25.92 o 
  -2  12   8      570.95      574.89     24.97 o 
  -1  12   8      217.29      217.45     31.55 o 
   0  12   8     1419.21     1369.47     67.62 o 
   1  12   8      212.97      220.48      9.20 o 
   2  12   8      573.37      599.02     33.19 o 
   3  12   8      828.08      702.11     40.67 o 
   4  12   8       25.87       20.49      2.35 o 
   5  12   8      107.82      113.91      5.45 o 
  -4  13   8      106.11      119.38      6.09 o 
  -3  13   8       36.84       32.48      3.45 o 
  -2  13   8      202.83      205.94      9.97 o 
  -1  13   8      737.41      705.72     61.74 o 
   0  13   8      667.94      697.96     33.56 o 
   1  13   8      741.20      761.82     49.33 o 
   2  13   8      201.30      219.22     13.38 o 
   3  13   8       36.85       25.63      4.38 o 
   4  13   8      105.32      102.64      5.44 o 
  -4  14   8      109.03      115.64      6.00 o 
  -3  14   8      371.63      351.99     15.64 o 
  -2  14   8        3.86        6.33      5.35 o 
  -1  14   8      439.03      431.35     30.72 o 
   0  14   8       27.40       16.59      4.96 o 
   1  14   8      441.83      435.60     30.57 o 
   2  14   8        3.99        7.69      3.86 o 
   3  14   8      377.22      361.17     20.75 o 
   4  14   8      111.92      111.43      7.75 o 
  -3  15   8      137.74      131.09      6.66 o 
  -2  15   8       90.77      103.84      9.61 o 
  -1  15   8       32.96       36.91      5.63 o 
   0  15   8      138.96      157.50     12.67 o 
   1  15   8       33.49       40.51      6.25 o 
   3  15   8      138.57      125.72      8.96 o 
  -2  16   8       78.24       96.67      8.48 o 
  -1  16   8      280.21      265.74     19.06 o 
   0  16   8       34.48       52.60      6.59 o 
  -1  17   8        9.18       10.96      4.98 o 
   0  17   8       51.17       62.19      6.88 o 
   1   0   9      554.33      584.52     15.70 o 
   2   0   9      762.34      822.29     21.80 o 
   3   0   9      784.27      720.67     13.33 o 
   4   0   9       47.62       58.99      1.83 o 
   5   0   9      390.80      371.73      8.48 o 
   6   0   9      203.06      207.72      9.42 o 
  -6   1   9       43.30       46.86      3.14 o 
  -5   1   9      403.71      390.64      9.96 o 
  -4   1   9       60.04       58.82      1.80 o 
  -3   1   9      241.37      223.00      4.09 o 
  -2   1   9      140.28      155.27      5.57 o 
  -1   1   9     1484.29     1599.97     42.02 o 
   0   1   9        0.09        0.15      1.13 o 
   1   1   9     1487.42     1594.58     42.03 o 
   2   1   9      144.65      164.23      4.95 o 
   3   1   9      242.83      217.45      4.18 o 
   4   1   9       59.74       61.86      1.81 o 
   5   1   9      400.94      394.04     11.94 o 
   6   1   9       42.87       44.76      2.59 o 
  -7   2   9       19.59       18.53      3.19 o 
  -6   2   9       54.52       50.09      2.56 o 
  -5   2   9       10.69       12.24      1.75 o 
  -4   2   9       77.28       91.17      2.56 o 
  -3   2   9      870.25      910.81     16.65 o 
  -2   2   9      300.98      301.58      8.85 o 
  -1   2   9      448.81      423.37     15.10 o 
   0   2   9     2484.93     2567.14     67.14 o 
   1   2   9      446.78      430.53     11.87 o 
   2   2   9      307.05      306.62     10.37 o 
   3   2   9      862.29      901.41     16.55 o 
   4   2   9       76.87       87.27      2.43 o 
   5   2   9       11.32       13.31      1.89 o 
   6   2   9       53.31       54.08      2.92 o 
   7   2   9       19.41       14.57      3.58 o 
  -7   3   9       62.52       53.25      6.46 o 
  -6   3   9      146.90      150.98      8.20 o 
  -5   3   9      263.56      247.70      6.73 o 
  -4   3   9      306.81      327.34      7.18 o 
  -3   3   9       95.92       94.43      3.35 o 
  -2   3   9      398.55      399.62     12.30 o 
  -1   3   9     2814.60     2997.70     94.94 o 
   0   3   9      364.00      382.03     10.37 o 
   1   3   9     2798.09     2931.71     85.29 o 
   2   3   9      400.05      407.31     13.54 o 
   3   3   9       97.02       91.17      2.40 o 
   4   3   9      310.58      321.58      6.86 o 
   5   3   9      264.81      249.06      6.70 o 
   6   3   9      145.21      147.69      6.15 o 
  -6   4   9      138.78      135.63      5.29 o 
  -5   4   9       18.58       21.30      1.76 o 
  -4   4   9      116.96      121.04      3.86 o 
  -3   4   9      885.43      879.69     19.11 o 
  -2   4   9     1904.88     1992.54     48.66 o 
  -1   4   9      637.95      640.81     21.34 o 
   0   4   9      132.59      106.78      3.86 o 
   1   4   9      642.10      651.57     17.38 o 
   2   4   9     1915.29     1957.65     45.93 o 
   3   4   9      891.40      898.98     16.56 o 
   4   4   9      113.59      116.55      3.07 o 
   5   4   9       19.86       23.71      2.07 o 
   6   4   9      137.53      132.99      5.23 o 
  -6   5   9       51.40       52.07      2.64 o 
  -5   5   9      101.93      107.45      3.84 o 
  -4   5   9      295.40      284.75      7.33 o 
  -3   5   9      299.35      301.44      7.04 o 
  -2   5   9      734.92      712.86     16.32 o 
  -1   5   9      283.72      306.64     10.38 o 
   0   5   9      862.13      905.33     39.52 o 
   1   5   9      280.89      288.53      9.27 o 
   2   5   9      722.88      720.91     19.14 o 
   3   5   9      302.85      293.99      6.68 o 
   4   5   9      295.04      284.00      6.64 o 
   5   5   9      102.61      104.39      3.82 o 
   6   5   9       53.13       53.55      2.92 o 
  -6   6   9       44.31       45.71      2.59 o 
  -5   6   9       98.90      103.92      3.75 o 
  -4   6   9      187.07      180.85      5.17 o 
  -3   6   9       85.32       97.16      2.91 o 
  -2   6   9      790.04      796.41     18.73 o 
  -1   6   9       30.41       30.48      1.63 o 
   0   6   9      248.95      238.62      8.43 o 
   1   6   9       29.59       31.48      1.61 o 
   2   6   9      792.75      802.53     22.12 o 
   3   6   9       85.47       92.43      2.74 o 
   4   6   9      187.86      183.30      5.24 o 
   5   6   9       99.15      101.63      3.77 o 
   6   6   9       44.47       48.22      2.45 o 
  -6   7   9      166.22      170.72      5.30 o 
  -5   7   9      344.38      335.38      9.04 o 
  -4   7   9      199.61      204.49      6.98 o 
  -3   7   9       34.52       33.45      1.82 o 
  -2   7   9      746.21      740.37     16.16 o 
  -1   7   9      497.21      490.43     12.00 o 
   0   7   9     1188.32     1233.55     43.33 o 
   1   7   9      501.65      517.21     12.67 o 
   2   7   9      754.65      755.85     17.65 o 
   3   7   9       33.71       32.05      2.26 o 
   4   7   9      197.83      188.58      5.77 o 
   5   7   9      345.74      339.99      9.73 o 
   6   7   9      165.81      167.29      6.76 o 
  -6   8   9      155.23      158.88      5.70 o 
  -5   8   9      405.35      437.62     11.48 o 
  -4   8   9      109.46      120.62      3.97 o 
  -3   8   9      276.96      277.31      7.42 o 
  -2   8   9      422.28      455.44     11.72 o 
  -1   8   9      644.17      620.07     14.89 o 
   0   8   9       81.39       77.06      4.61 o 
   1   8   9      642.16      641.61     15.92 o 
   2   8   9      421.00      439.13     10.42 o 
   3   8   9      273.47      268.22      6.85 o 
   4   8   9      108.59      114.94      4.28 o 
   5   8   9      405.15      440.18     12.39 o 
   6   8   9      154.82      166.46      5.82 o 
  -6   9   9      478.40      468.91     18.80 o 
  -5   9   9       91.03       96.77      3.34 o 
  -4   9   9       58.29       51.64      2.86 o 
  -3   9   9       83.41       82.34      3.84 o 
  -2   9   9      128.82      142.16      4.65 o 
  -1   9   9      332.31      283.31      8.20 o 
   0   9   9     1429.09     1384.05     34.19 o 
   1   9   9      330.74      271.66      8.26 o 
   2   9   9      127.04      149.54      6.00 o 
   3   9   9       87.33       82.74      3.56 o 
   4   9   9       60.11       63.44      3.10 o 
   5   9   9       92.86       97.93      3.66 o 
   6   9   9      479.53      477.23     25.54 o 
  -5  10   9      435.10      476.12     13.86 o 
  -4  10   9      151.48      169.40      5.67 o 
  -3  10   9      400.89      404.78     12.30 o 
  -2  10   9      639.97      577.43     15.08 o 
  -1  10   9      464.47      436.85     12.33 o 
   0  10   9     2039.94     1842.62     45.55 o 
   1  10   9      466.97      430.73     12.15 o 
   2  10   9      643.40      564.39     20.16 o 
   3  10   9      403.83      419.05     17.87 o 
   4  10   9      152.70      159.16      6.09 o 
   5  10   9      429.90      466.92     15.10 o 
  -5  11   9        0.12       -0.88      1.76 o 
  -4  11   9      690.21      752.27     21.09 o 
  -3  11   9      574.07      554.94     16.04 o 
  -2  11   9      837.02      809.53     32.43 o 
  -1  11   9       13.45       14.39      2.14 o 
   0  11   9      362.32      318.16      9.49 o 
   1  11   9       13.28       15.13      2.23 o 
   2  11   9      839.28      802.97     46.12 o 
   3  11   9      574.13      534.93     17.47 o 
   4  11   9      691.75      700.62     22.95 o 
   5  11   9        0.14        2.01      1.68 o 
  -5  12   9       38.62       29.98      3.06 o 
  -4  12   9       90.83      100.16      3.92 o 
  -3  12   9       32.45       27.03      2.70 o 
  -2  12   9      344.74      329.49     11.73 o 
  -1  12   9      219.78      208.91      9.43 o 
   0  12   9      479.27      485.61     17.79 o 
   1  12   9      217.49      224.72      7.55 o 
   2  12   9      343.06      323.35     13.38 o 
   3  12   9       33.05       26.09      4.73 o 
   4  12   9       92.48      102.79      4.53 o 
   5  12   9       38.35       35.03      3.83 o 
  -4  13   9      472.08      461.76     15.66 o 
  -3  13   9      111.53      121.09      6.38 o 
  -2  13   9       33.25       37.75      3.51 o 
  -1  13   9      590.72      557.56     35.26 o 
   0  13   9      135.07      132.81      7.27 o 
   1  13   9      592.57      554.30     24.29 o 
   2  13   9       33.40       28.61      4.67 o 
   3  13   9      111.68      112.88      5.85 o 
   4  13   9      479.25      451.60     24.87 o 
  -4  14   9       52.30       45.62      5.94 o 
  -3  14   9       85.03       78.05      4.68 o 
  -2  14   9      227.56      222.18     10.49 o 
  -1  14   9       18.39       19.98      2.88 o 
   0  14   9        0.67        2.67      5.31 o 
   1  14   9       16.40       17.84      4.88 o 
   2  14   9      230.17      223.59     14.05 o 
   3  14   9       83.54       70.95      5.96 o 
   4  14   9       52.49       50.67      4.50 o 
  -3  15   9       40.98       39.73      3.78 o 
  -2  15   9      152.62      150.38      8.64 o 
  -1  15   9       21.08       21.28      5.54 o 
   0  15   9      179.43      201.71     15.66 o 
   1  15   9       22.43       22.22      5.38 o 
   2  15   9      151.41      131.53      9.88 o 
   3  15   9       42.47       38.37      4.59 o 
  -2  16   9      139.54      157.20     12.30 o 
  -1  16   9       45.06       53.42      6.38 o 
   0  16   9       18.61       21.55      5.04 o 
   0   0  10        0.99        2.38      1.78 o 
   1   0  10     1611.33     1579.85     41.74 o 
   2   0  10      172.81      139.12      4.52 o 
   3   0  10      258.14      243.19      4.88 o 
   4   0  10      117.65      117.59      2.92 o 
   5   0  10        2.97        2.67      1.35 o 
   6   0  10       39.62       40.19      3.28 o 
  -6   1  10      132.68      120.39      7.03 o 
  -5   1  10      429.59      419.99     12.30 o 
  -4   1  10       10.02       10.01      1.19 o 
  -3   1  10      342.24      308.28      5.52 o 
  -2   1  10      357.03      358.62     11.67 o 
  -1   1  10      702.86      714.05     19.00 o 
   0   1  10       62.26       56.80      2.21 o 
   1   1  10      700.73      708.55     19.00 o 
   2   1  10      355.09      373.73     11.13 o 
   3   1  10      342.65      309.54      5.52 o 
   4   1  10        9.42        7.88      1.20 o 
   5   1  10      426.68      439.57     12.06 o 
   6   1  10      131.10      124.53      7.19 o 
  -6   2  10        1.59        0.82      1.67 o 
  -5   2  10     1250.11     1293.42     41.35 o 
  -4   2  10      985.60      992.14     19.66 o 
  -3   2  10      461.32      467.84      8.82 o 
  -2   2  10      101.23       80.26      2.54 o 
  -1   2  10      764.25      794.95     23.24 o 
   0   2  10      389.41      385.07     10.53 o 
   1   2  10      764.28      793.98     23.37 o 
   2   2  10      103.06       89.17      2.43 o 
   3   2  10      460.50      459.89      8.75 o 
   4   2  10      977.20      965.10     18.04 o 
   5   2  10     1251.48     1296.91     34.84 o 
   6   2  10        1.12        1.23      1.80 o 
  -6   3  10       36.06       34.24      2.62 o 
  -5   3  10      100.46       98.23      3.38 o 
  -4   3  10      496.15      487.05     10.44 o 
  -3   3  10      578.32      616.35     12.91 o 
  -2   3  10      300.08      303.00      9.04 o 
  -1   3  10     1462.79     1467.69     46.75 o 
   0   3  10     1045.19     1062.39     28.56 o 
   1   3  10     1458.22     1435.69     41.98 o 
   2   3  10      298.82      303.82      7.64 o 
   3   3  10      573.40      621.07     12.20 o 
   4   3  10      493.73      483.12     12.20 o 
   5   3  10      102.27      108.87      3.45 o 
   6   3  10       37.70       38.04      3.02 o 
  -6   4  10       38.14       33.47      3.05 o 
  -5   4  10      213.26      241.86      7.21 o 
  -4   4  10      346.39      348.61      7.74 o 
  -3   4  10      652.99      675.11     13.77 o 
  -2   4  10      607.51      612.40     13.65 o 
  -1   4  10       81.96       91.50      5.02 o 
   0   4  10      625.41      600.39     27.02 o 
   1   4  10       81.79       86.27      2.92 o 
   2   4  10      606.43      627.76     19.24 o 
   3   4  10      650.35      651.23     12.50 o 
   4   4  10      343.75      351.97      8.22 o 
   5   4  10      211.36      231.25      7.17 o 
   6   4  10       38.10       37.50      2.58 o 
  -6   5  10       73.37       80.64      3.28 o 
  -5   5  10      638.58      645.52     17.88 o 
  -4   5  10       39.37       41.66      2.02 o 
  -3   5  10      293.28      274.46      6.55 o 
  -2   5  10      457.99      447.27     12.46 o 
  -1   5  10     2912.14     2962.99     89.90 o 
   0   5  10     4430.55     4837.64    179.42 o 
   1   5  10     2905.89     2895.94     71.95 o 
   2   5  10      459.45      453.67     11.00 o 
   3   5  10      294.69      272.02      6.21 o 
   4   5  10       38.21       39.56      2.02 o 
   5   5  10      640.04      645.58     17.89 o 
   6   5  10       74.16       77.31      3.98 o 
  -6   6  10      219.33      227.37      7.12 o 
  -5   6  10      480.40      493.21     12.82 o 
  -4   6  10      229.29      240.40      6.85 o 
  -3   6  10      384.26      376.21      9.10 o 
  -2   6  10     1611.44     1544.02     33.26 o 
  -1   6  10      552.84      555.16     15.25 o 
   0   6  10      737.81      704.67     24.18 o 
   1   6  10      549.81      560.05     14.73 o 
   2   6  10     1598.69     1580.68     34.70 o 
   3   6  10      391.03      389.60      8.46 o 
   4   6  10      227.90      242.22      6.62 o 
   5   6  10      475.57      491.10     13.81 o 
   6   6  10      220.38      225.21      9.76 o 
  -6   7  10       16.83       23.50      1.74 o 
  -5   7  10      249.88      266.58      7.26 o 
  -4   7  10      246.74      237.04      7.52 o 
  -3   7  10      213.45      210.75      7.00 o 
  -2   7  10      251.79      247.07      5.89 o 
  -1   7  10     1758.23     1708.82     43.05 o 
   0   7  10     1072.83     1078.77     28.82 o 
   1   7  10     1754.59     1707.82     39.15 o 
   2   7  10      252.30      248.70      6.58 o 
   3   7  10      215.84      211.34      5.52 o 
   4   7  10      242.62      231.32      8.00 o 
   5   7  10      245.99      261.57      7.81 o 
   6   7  10       17.06       20.91      1.82 o 
  -6   8  10      225.01      214.96      7.42 o 
  -5   8  10      140.41      142.43      4.42 o 
  -4   8  10      703.33      690.22     17.84 o 
  -3   8  10      205.32      203.19      5.80 o 
  -2   8  10      536.79      538.42     12.69 o 
  -1   8  10      566.33      551.91     13.94 o 
   0   8  10       26.49       36.58      1.94 o 
   1   8  10      560.07      535.87     13.94 o 
   2   8  10      534.07      535.96     12.46 o 
   3   8  10      204.16      198.41      5.42 o 
   4   8  10      708.10      706.15     19.21 o 
   5   8  10      139.39      146.27      4.76 o 
   6   8  10      226.96      220.10      7.35 o 
  -5   9  10      107.18      109.90      3.63 o 
  -4   9  10      146.75      147.51      5.15 o 
  -3   9  10     1244.97     1239.08     32.47 o 
  -2   9  10       86.55       91.92      3.48 o 
  -1   9  10      114.25      108.21      3.71 o 
   0   9  10       62.09       61.01      3.71 o 
   1   9  10      113.57      108.99      4.94 o 
   2   9  10       87.14       89.01      4.16 o 
   3   9  10     1247.08     1222.89     34.57 o 
   4   9  10      146.58      138.78      5.54 o 
   5   9  10      107.13      108.50      4.08 o 
  -5  10  10      103.45      107.72      3.86 o 
  -4  10  10      624.53      618.93     18.14 o 
  -3  10  10      459.76      509.75     14.74 o 
  -2  10  10     1410.87     1389.55     38.44 o 
  -1  10  10     1356.11     1267.85     34.08 o 
   0  10  10      125.81      142.58      4.56 o 
   1  10  10     1346.29     1257.09     33.64 o 
   2  10  10     1416.26     1375.74     62.30 o 
   3  10  10      456.01      483.49     16.02 o 
   4  10  10      625.63      626.49     19.75 o 
   5  10  10      103.10       97.29      4.15 o 
  -5  11  10      134.34      125.80      4.88 o 
  -4  11  10       97.34      110.98      4.16 o 
  -3  11  10      348.30      344.26     10.30 o 
  -2  11  10      165.69      173.46      7.04 o 
  -1  11  10      254.45      228.46      7.24 o 
   0  11  10       17.12       12.10      1.95 o 
   1  11  10      251.05      234.46      7.81 o 
   2  11  10      166.00      175.42      7.96 o 
   3  11  10      346.59      329.27     11.16 o 
   4  11  10       96.64      108.94      4.56 o 
   5  11  10      134.28      122.22      4.66 o 
  -4  12  10       35.13       33.27      2.23 o 
  -3  12  10       62.30       66.03      3.66 o 
  -2  12  10      547.94      524.24     17.93 o 
  -1  12  10      293.09      300.04     10.69 o 
   0  12  10     1088.92     1066.38     35.66 o 
   1  12  10      290.98      289.23     10.69 o 
   2  12  10      553.30      519.37     34.10 o 
   3  12  10       62.82       71.78      4.07 o 
   4  12  10       34.24       30.70      2.36 o 
  -4  13  10       91.70       86.49      4.03 o 
  -3  13  10       41.09       45.30      3.50 o 
  -2  13  10       26.65       35.44      2.88 o 
  -1  13  10      171.81      179.84      7.16 o 
   0  13  10        2.64        5.76      2.26 o 
   1  13  10      172.44      184.28      7.14 o 
   2  13  10       26.88       35.97      3.24 o 
   3  13  10       41.22       44.11      3.78 o 
   4  13  10       91.00       85.26      4.49 o 
  -3  14  10       16.94       17.08      2.56 o 
  -2  14  10       15.43       14.33      2.64 o 
  -1  14  10      154.10      153.40      8.49 o 
   0  14  10        8.14        1.52      5.08 o 
   1  14  10      153.21      151.34      8.01 o 
   2  14  10       15.68       12.50      3.94 o 
   3  14  10       16.50       18.61      3.73 o 
  -3  15  10      124.58      128.26     10.57 o 
  -2  15  10       19.68       20.51      3.07 o 
  -1  15  10       77.24       85.58      7.88 o 
   0  15  10       31.90       37.08      6.00 o 
   2  15  10       19.87       15.25      4.15 o 
  -1  16  10       26.18       24.61      4.90 o 
   0  16  10       25.42       33.59      5.88 o 
   1   0  11      373.55      419.59     11.58 o 
   2   0  11      148.28      120.22      2.81 o 
   3   0  11     1579.05     1609.96     29.33 o 
   4   0  11      338.73      316.90      7.84 o 
   5   0  11       19.48       24.52      1.70 o 
   6   0  11       55.28       59.53      6.52 o 
  -6   1  11      323.89      349.45     23.69 o 
  -5   1  11      117.81      118.89      4.42 o 
  -4   1  11      484.49      452.93      9.42 o 
  -3   1  11      353.35      330.30      6.13 o 
  -2   1  11      523.34      507.55      9.33 o 
  -1   1  11      413.25      419.26     12.22 o 
   0   1  11     1180.73     1094.59     31.74 o 
   1   1  11      414.14      428.37     11.68 o 
   2   1  11      507.86      513.55      9.66 o 
   3   1  11      353.64      333.09      6.15 o 
   4   1  11      476.93      446.56     10.77 o 
   5   1  11      118.62      125.52      4.32 o 
   6   1  11      324.80      344.23     13.95 o 
  -6   2  11      306.70      291.73     13.30 o 
  -5   2  11      150.48      134.41      4.72 o 
  -4   2  11        5.55        5.29      1.24 o 
  -3   2  11      181.35      178.35      3.77 o 
  -2   2  11      427.20      407.46      7.78 o 
  -1   2  11      973.29     1018.05     33.09 o 
   0   2  11       49.94       56.56      3.17 o 
   1   2  11      976.62     1016.63     29.72 o 
   2   2  11      424.54      414.27      7.47 o 
   3   2  11      178.32      170.86      3.61 o 
   4   2  11        5.39        4.94      1.14 o 
   5   2  11      151.73      140.61      4.58 o 
   6   2  11      305.68      287.09      9.62 o 
  -6   3  11      255.21      278.65     11.87 o 
  -5   3  11      102.84       91.64      3.58 o 
  -4   3  11     1658.04     1623.95     34.55 o 
  -3   3  11      420.28      407.43      8.13 o 
  -2   3  11      498.89      471.14      9.82 o 
  -1   3  11     1319.38     1347.36     41.24 o 
   0   3  11      456.45      425.96     16.71 o 
   1   3  11     1317.24     1343.22     36.29 o 
   2   3  11      502.49      479.82      8.55 o 
   3   3  11      420.29      407.20      7.51 o 
   4   3  11     1670.38     1591.96     35.09 o 
   5   3  11      102.88      102.59      5.28 o 
   6   3  11      252.28      272.02      9.18 o 
  -6   4  11       26.71       29.65      2.42 o 
  -5   4  11      619.17      631.54     17.44 o 
  -4   4  11     1502.03     1511.00     31.05 o 
  -3   4  11      400.53      389.20      8.29 o 
  -2   4  11      270.19      268.36      6.61 o 
  -1   4  11       96.85      109.35      4.61 o 
   0   4  11     2764.97     2663.47     65.36 o 
   1   4  11       94.60      106.85      3.13 o 
   2   4  11      273.99      270.64      5.74 o 
   3   4  11      399.35      379.13      7.55 o 
   4   4  11     1513.85     1533.03     39.72 o 
   5   4  11      620.58      633.60     19.43 o 
   6   4  11       27.14       34.78      3.57 o 
  -6   5  11      169.11      155.78      5.31 o 
  -5   5  11      147.04      164.20      8.59 o 
  -4   5  11       39.03       36.55      2.16 o 
  -3   5  11      159.07      146.19      3.98 o 
  -2   5  11     1640.62     1676.08     37.31 o 
  -1   5  11       79.99       81.21      3.47 o 
   0   5  11     1668.05     1663.18     57.74 o 
   1   5  11       82.24       85.37      3.29 o 
   2   5  11     1633.41     1640.02     34.87 o 
   3   5  11      157.07      141.88      3.79 o 
   4   5  11       38.85       35.52      2.68 o 
   5   5  11      146.70      153.45      7.44 o 
   6   5  11      170.20      163.76      8.02 o 
  -6   6  11      279.69      284.46      8.63 o 
  -5   6  11      477.13      476.62     12.67 o 
  -4   6  11      342.95      367.92      9.30 o 
  -3   6  11      256.03      253.33      5.88 o 
  -2   6  11      361.63      366.00      8.93 o 
  -1   6  11       41.47       41.86      2.31 o 
   0   6  11        0.44        0.80      1.20 o 
   1   6  11       43.07       40.65      1.71 o 
   2   6  11      364.52      382.74      8.86 o 
   3   6  11      257.64      246.44      5.87 o 
   4   6  11      346.26      365.00     12.77 o 
   5   6  11      481.67      504.12     13.67 o 
   6   6  11      282.45      285.17      9.41 o 
  -6   7  11        0.85       -0.53      1.56 o 
  -5   7  11       27.47       22.85      1.80 o 
  -4   7  11       31.50       37.41      2.06 o 
  -3   7  11      172.04      178.10      4.73 o 
  -2   7  11      442.78      457.53     11.60 o 
  -1   7  11      334.83      311.22      8.57 o 
   0   7  11     1629.48     1590.22     42.57 o 
   1   7  11      338.09      322.38      7.88 o 
   2   7  11      441.98      461.36     10.72 o 
   3   7  11      174.15      178.77      4.49 o 
   4   7  11       30.85       36.00      2.15 o 
   5   7  11       28.19       20.46      1.93 o 
   6   7  11        0.95        1.95      1.74 o 
  -6   8  11       98.65      100.91      7.29 o 
  -5   8  11      143.82      144.67      4.37 o 
  -4   8  11      346.66      350.29      9.30 o 
  -3   8  11       57.40       57.28      3.74 o 
  -2   8  11      118.31      119.03      3.94 o 
  -1   8  11      279.54      256.31      7.83 o 
   0   8  11      106.88      101.92      4.16 o 
   1   8  11      281.38      271.70      7.85 o 
   2   8  11      116.54      118.01      4.05 o 
   3   8  11       58.49       58.19      2.65 o 
   4   8  11      347.00      343.51      9.98 o 
   5   8  11      145.75      141.27      4.68 o 
   6   8  11      100.05      100.75      6.11 o 
  -5   9  11      114.27      117.93      4.52 o 
  -4   9  11      482.94      485.81     14.29 o 
  -3   9  11      357.75      377.93     10.70 o 
  -2   9  11      630.63      606.53     16.67 o 
  -1   9  11      567.09      528.07     13.66 o 
   0   9  11     1534.22     1514.06     40.53 o 
   1   9  11      573.01      527.11     14.71 o 
   2   9  11      629.13      588.10     15.65 o 
   3   9  11      358.86      382.62     22.39 o 
   4   9  11      485.62      477.81     15.55 o 
   5   9  11      112.70      115.10      4.03 o 
  -5  10  11       44.23       51.40      2.47 o 
  -4  10  11      796.99      874.13     24.40 o 
  -3  10  11      133.61      125.33      5.23 o 
  -2  10  11       64.10       62.57      3.85 o 
  -1  10  11      748.15      696.67     18.94 o 
   0  10  11     1167.78     1089.24     27.09 o 
   1  10  11      749.79      669.38     21.89 o 
   2  10  11       64.24       62.25      4.14 o 
   3  10  11      133.20      130.19      6.41 o 
   4  10  11      790.76      817.23     26.60 o 
   5  10  11       43.81       44.16      2.61 o 
  -5  11  11       40.90       40.93      2.20 o 
  -4  11  11      548.34      612.47     17.20 o 
  -3  11  11       33.35       41.91      2.57 o 
  -2  11  11       87.80       74.71      3.98 o 
  -1  11  11      508.12      449.85     13.98 o 
   0  11  11     3558.66     3315.08     97.51 o 
   1  11  11      509.05      434.20     15.37 o 
   2  11  11       89.53       85.18      4.52 o 
   3  11  11       32.27       36.27      3.38 o 
   4  11  11      547.36      571.37     25.21 o 
   5  11  11       42.04       38.32      2.37 o 
  -4  12  11      313.19      326.16      9.60 o 
  -3  12  11      150.15      148.48      6.34 o 
  -2  12  11      198.03      169.89      6.82 o 
  -1  12  11       73.01       75.67      3.76 o 
   0  12  11        0.95        6.70      2.26 o 
   1  12  11       73.95       66.63      4.17 o 
   2  12  11      195.64      173.49     12.41 o 
   3  12  11      149.94      140.51      6.85 o 
   4  12  11      311.81      312.31     10.41 o 
  -4  13  11      105.12       97.17      8.31 o 
  -3  13  11       18.81       13.91      2.39 o 
  -2  13  11      214.73      216.82      7.97 o 
  -1  13  11       14.43       19.64      2.40 o 
   0  13  11       92.78       83.90      4.11 o 
   1  13  11       14.09       15.24      2.73 o 
   2  13  11      214.93      202.89      9.93 o 
   3  13  11       18.52       15.92      2.79 o 
   4  13  11      107.11       96.09      6.88 o 
  -3  14  11      272.02      267.61     12.26 o 
  -2  14  11      161.14      158.86      7.83 o 
  -1  14  11       58.51       59.70      3.96 o 
   0  14  11        4.56        8.92      2.53 o 
   1  14  11       59.17       51.84      3.63 o 
   2  14  11      159.86      170.95     10.63 o 
   3  14  11      272.38      300.86     16.39 o 
  -2  15  11      192.74      204.74      9.38 o 
  -1  15  11       37.32       29.78      3.13 o 
   0  15  11        7.84       10.04      5.56 o 
   1  15  11       37.90       29.11      4.69 o 
   2  15  11      191.44      204.12     12.65 o 
   0   0  12      488.50      517.48     20.07 o 
   1   0  12     1366.73     1273.57     24.05 o 
   2   0  12       16.18       13.92      0.98 o 
   3   0  12      236.70      236.89      4.87 o 
   4   0  12       18.04       11.05      1.31 o 
   5   0  12      179.93      175.18      7.42 o 
   6   0  12      181.66      159.84     11.06 o 
  -6   1  12        7.97        3.19      4.92 o 
  -5   1  12      937.26      985.97     27.30 o 
  -4   1  12       22.50       22.33      1.63 o 
  -3   1  12      641.84      603.93     11.23 o 
  -2   1  12      942.89      872.15     14.42 o 
  -1   1  12      170.40      178.20      4.00 o 
   0   1  12     1032.68     1017.45     27.12 o 
   1   1  12      170.73      179.51      4.01 o 
   2   1  12      948.76      912.44     15.70 o 
   3   1  12      641.43      619.39     10.88 o 
   4   1  12       22.70       23.06      1.43 o 
   5   1  12      935.79      999.33     26.80 o 
   6   1  12        8.11        7.99      2.32 o 
  -6   2  12       55.33       54.66      2.88 o 
  -5   2  12       50.94       48.62      3.26 o 
  -4   2  12      306.90      296.96      6.51 o 
  -3   2  12     1154.75     1121.81     20.77 o 
  -2   2  12      169.87      157.35      3.38 o 
  -1   2  12      774.09      771.48     15.72 o 
   0   2  12      216.51      245.43      7.78 o 
   1   2  12      775.82      771.98     13.65 o 
   2   2  12      167.56      156.06      3.24 o 
   3   2  12     1149.77     1137.10     19.92 o 
   4   2  12      307.32      295.68      8.76 o 
   5   2  12       51.68       51.06      2.46 o 
   6   2  12       53.55       58.08      4.85 o 
  -6   3  12       77.70       69.52      3.35 o 
  -5   3  12       68.81       67.90      2.87 o 
  -4   3  12      296.79      311.92      7.23 o 
  -3   3  12      200.67      194.48      4.73 o 
  -2   3  12       99.99       92.57      2.31 o 
  -1   3  12      567.22      543.44      9.98 o 
   0   3  12       11.87        8.73      1.25 o 
   1   3  12      569.62      533.51      9.63 o 
   2   3  12       96.72       89.25      2.17 o 
   3   3  12      197.38      186.55      4.01 o 
   4   3  12      296.25      295.31      8.67 o 
   5   3  12       66.38       67.07      3.21 o 
   6   3  12       77.50       73.51      4.98 o 
  -6   4  12       20.72       17.29      1.98 o 
  -5   4  12      245.79      254.36      7.71 o 
  -4   4  12       34.21       32.07      1.89 o 
  -3   4  12      179.89      184.65      4.41 o 
  -2   4  12      639.24      608.68     13.49 o 
  -1   4  12     1883.00     1816.57     39.98 o 
   0   4  12      250.38      259.00      7.27 o 
   1   4  12     1881.63     1848.33     37.73 o 
   2   4  12      641.36      619.81     11.16 o 
   3   4  12      182.50      177.64      4.04 o 
   4   4  12       34.57       34.76      1.80 o 
   5   4  12      246.41      257.12     12.09 o 
   6   4  12       22.08       18.69      1.99 o 
  -6   5  12        2.81        0.19      1.68 o 
  -5   5  12      195.18      200.56      7.49 o 
  -4   5  12      246.81      231.87      6.66 o 
  -3   5  12      444.13      445.56     10.18 o 
  -2   5  12     1171.26     1148.98     23.85 o 
  -1   5  12     1947.10     1910.75     50.83 o 
   0   5  12        4.88        6.53      1.09 o 
   1   5  12     1955.81     1901.69     43.81 o 
   2   5  12     1168.46     1142.83     23.72 o 
   3   5  12      443.16      434.60      9.25 o 
   4   5  12      245.73      233.28      9.88 o 
   5   5  12      196.44      201.29      6.23 o 
   6   5  12        2.59        2.47      1.89 o 
  -6   6  12       63.56       60.20      2.72 o 
  -5   6  12      175.06      188.33      5.45 o 
  -4   6  12       48.98       50.23      2.37 o 
  -3   6  12      651.95      637.85     13.62 o 
  -2   6  12      200.62      198.27      7.36 o 
  -1   6  12      519.82      513.50     16.07 o 
   0   6  12      197.90      204.48      6.59 o 
   1   6  12      522.75      512.57     11.81 o 
   2   6  12      205.21      201.49      4.77 o 
   3   6  12      648.07      629.39     13.58 o 
   4   6  12       49.75       48.37      2.42 o 
   5   6  12      173.78      182.56      5.87 o 
   6   6  12       64.56       64.89      3.44 o 
  -6   7  12      102.45       97.25      4.11 o 
  -5   7  12      247.00      256.23      7.55 o 
  -4   7  12       11.60        8.90      1.65 o 
  -3   7  12       66.70       75.69      2.62 o 
  -2   7  12      172.37      183.17      5.26 o 
  -1   7  12      595.18      606.63     16.97 o 
   0   7  12      186.41      173.53      5.54 o 
   1   7  12      597.52      625.15     15.66 o 
   2   7  12      172.56      176.95      4.89 o 
   3   7  12       67.78       77.93      2.57 o 
   4   7  12       11.82       12.68      1.76 o 
   5   7  12      250.21      249.70      8.03 o 
   6   7  12      101.60       94.55      4.13 o 
  -5   8  12       50.20       53.48      3.33 o 
  -4   8  12       14.37       15.76      1.93 o 
  -3   8  12      715.45      660.41     18.48 o 
  -2   8  12       40.64       41.10      2.15 o 
  -1   8  12      848.25      861.61     23.11 o 
   0   8  12       93.34       92.29      3.59 o 
   1   8  12      845.08      835.50     23.06 o 
   2   8  12       39.20       34.58      1.99 o 
   3   8  12      712.59      665.51     26.77 o 
   4   8  12       13.89       16.49      1.99 o 
   5   8  12       49.20       56.07      2.52 o 
  -5   9  12       56.17       64.02      4.40 o 
  -4   9  12       68.60       72.27      4.17 o 
  -3   9  12      572.85      557.07     15.91 o 
  -2   9  12       62.72       61.42      2.63 o 
  -1   9  12       10.06        9.54      1.74 o 
   0   9  12     2632.52     2517.38     66.91 o 
   1   9  12        9.90        9.76      2.03 o 
   2   9  12       64.10       64.81      3.34 o 
   3   9  12      576.88      522.70     17.29 o 
   4   9  12       69.89       75.90      3.79 o 
   5   9  12       55.78       63.88      2.66 o 
  -5  10  12       56.15       59.54      4.25 o 
  -4  10  12       35.03       43.47      2.42 o 
  -3  10  12       57.13       59.08      2.86 o 
  -2  10  12      625.07      623.63     32.35 o 
  -1  10  12      343.06      313.44      9.95 o 
   0  10  12      236.14      223.94      7.10 o 
   1  10  12      342.25      290.07      9.76 o 
   2  10  12      625.85      617.16     24.14 o 
   3  10  12       57.81       53.09      2.98 o 
   4  10  12       33.63       38.79      2.63 o 
   5  10  12       56.15       51.13      2.63 o 
  -4  11  12       21.72       23.68      1.94 o 
  -3  11  12       27.35       32.52      2.32 o 
  -2  11  12      645.41      679.92     22.50 o 
  -1  11  12      106.75      103.55      4.82 o 
   0  11  12     1661.72     1527.38     58.60 o 
   1  11  12      108.11      115.42      5.48 o 
   2  11  12      639.26      649.91     40.46 o 
   3  11  12       26.47       31.76      2.28 o 
   4  11  12       20.59       22.60      2.13 o 
  -4  12  12       23.51       22.68      2.36 o 
  -3  12  12      127.43      133.62      5.66 o 
  -2  12  12      123.45      112.18      4.95 o 
  -1  12  12       75.97       80.47      4.04 o 
   0  12  12        5.77        9.03      2.12 o 
   1  12  12       76.98       81.72      4.39 o 
   2  12  12      124.76      105.32      5.48 o 
   3  12  12      127.13      132.00      6.83 o 
   4  12  12       22.80       22.34      3.43 o 
  -4  13  12      110.66       98.51      6.75 o 
  -3  13  12        0.56        2.04      2.40 o 
  -2  13  12      308.83      298.06     10.77 o 
  -1  13  12       76.81       80.97      3.94 o 
   0  13  12        4.16        4.64      2.44 o 
   1  13  12       80.81       81.52      4.41 o 
   2  13  12      311.94      306.85     12.28 o 
   3  13  12        0.61       -1.99      2.27 o 
   4  13  12      107.81       96.57      6.98 o 
  -3  14  12        9.51       10.04      2.64 o 
  -2  14  12       87.65      100.45      4.54 o 
  -1  14  12       35.97       34.26      2.89 o 
   0  14  12       26.50       23.85      4.62 o 
   1  14  12       35.75       34.85      3.02 o 
   2  14  12       85.17      101.79      7.10 o 
   3  14  12        8.46        8.04      3.21 o 
  -2  15  12       68.81       57.73      4.90 o 
  -1  15  12      136.34      121.70      6.28 o 
   0  15  12       89.27       75.18      5.50 o 
   1  15  12      134.34      123.96      8.86 o 
   2  15  12       66.93       60.40      5.36 o 
   1   0  13     1523.63     1567.18     26.49 o 
   2   0  13     1260.02     1251.42     21.95 o 
   3   0  13      136.06      138.18      3.55 o 
   4   0  13     1531.43     1582.41     33.09 o 
   5   0  13      229.88      216.04      6.67 o 
   6   0  13        9.79       10.63      2.67 o 
  -6   1  13        7.05        3.33      3.66 o 
  -5   1  13      233.26      228.25      7.98 o 
  -4   1  13       40.06       47.39      2.09 o 
  -3   1  13       22.90       23.96      1.41 o 
  -2   1  13      407.49      368.48      6.81 o 
  -1   1  13      390.05      326.16      6.28 o 
   0   1  13       76.66       60.36      1.56 o 
   1   1  13      387.88      327.72      6.43 o 
   2   1  13      407.26      369.39      6.49 o 
   3   1  13       22.60       22.50      1.64 o 
   4   1  13       39.82       43.52      1.91 o 
   5   1  13      232.47      225.80      7.92 o 
   6   1  13        7.14        5.83      3.25 o 
  -6   2  13      180.34      177.70     10.69 o 
  -5   2  13       51.14       46.76      2.49 o 
  -4   2  13      780.13      781.56     20.45 o 
  -3   2  13      133.84      141.94      3.40 o 
  -2   2  13      282.84      283.23      5.64 o 
  -1   2  13      425.25      411.04      7.83 o 
   0   2  13       13.90       18.37      1.01 o 
   1   2  13      420.57      415.97      7.56 o 
   2   2  13      280.75      285.47      5.40 o 
   3   2  13      133.84      140.06      3.34 o 
   4   2  13      775.91      801.98     22.03 o 
   5   2  13       50.22       53.26      2.41 o 
   6   2  13      185.51      181.95     11.36 o 
  -6   3  13        4.84        7.02      1.88 o 
  -5   3  13      515.88      510.10     14.60 o 
  -4   3  13       98.03      100.91      3.15 o 
  -3   3  13      174.88      170.38      4.55 o 
  -2   3  13     1500.60     1436.29     26.61 o 
  -1   3  13      977.63      957.44     17.31 o 
   0   3  13      846.32      840.72     15.44 o 
   1   3  13      971.38      929.18     16.67 o 
   2   3  13     1512.64     1484.15     26.96 o 
   3   3  13      170.86      161.66      3.69 o 
   4   3  13       97.51       97.50      3.26 o 
   5   3  13      512.75      524.10     14.34 o 
   6   3  13        5.23        4.40      2.03 o 
  -6   4  13      113.49      104.06      4.27 o 
  -5   4  13      365.71      358.35     11.97 o 
  -4   4  13      136.30      141.32      4.12 o 
  -3   4  13      487.03      472.71     10.13 o 
  -2   4  13      483.25      465.70     11.70 o 
  -1   4  13       31.52       33.26      1.31 o 
   0   4  13      457.69      459.33     10.58 o 
   1   4  13       32.96       34.22      1.27 o 
   2   4  13      480.92      455.74      8.54 o 
   3   4  13      492.81      473.92     10.39 o 
   4   4  13      138.54      139.34      4.66 o 
   5   4  13      362.91      361.02     11.88 o 
   6   4  13      115.33      109.42      7.73 o 
  -6   5  13      157.71      155.91      6.19 o 
  -5   5  13      294.69      304.24      8.25 o 
  -4   5  13      559.39      542.07     15.37 o 
  -3   5  13     1031.22     1042.59     23.72 o 
  -2   5  13      668.72      620.98     13.27 o 
  -1   5  13      352.40      340.43      7.87 o 
   0   5  13     3319.77     3410.47     81.34 o 
   1   5  13      355.09      347.01     11.13 o 
   2   5  13      669.34      628.23     13.25 o 
   3   5  13     1028.47     1024.56     23.39 o 
   4   5  13      561.09      560.25     15.42 o 
   5   5  13      293.44      314.62     12.51 o 
   6   5  13      159.60      146.52      5.69 o 
  -6   6  13      249.72      250.47      8.62 o 
  -5   6  13       53.18       56.25      2.41 o 
  -4   6  13      352.57      366.48      9.58 o 
  -3   6  13     1574.13     1619.16     35.90 o 
  -2   6  13       51.52       42.72      1.79 o 
  -1   6  13       63.70       68.26      2.79 o 
   0   6  13        3.06        3.33      1.11 o 
   1   6  13       65.38       70.90      2.21 o 
   2   6  13       51.73       44.72      1.85 o 
   3   6  13     1577.59     1609.22     35.22 o 
   4   6  13      351.39      347.41     10.30 o 
   5   6  13       53.97       53.48      2.62 o 
   6   6  13      254.82      273.83     16.43 o 
  -5   7  13      324.23      356.74      9.39 o 
  -4   7  13      229.89      251.17      6.96 o 
  -3   7  13      613.77      621.68     15.04 o 
  -2   7  13      487.34      451.26     10.65 o 
  -1   7  13      742.96      698.69     18.40 o 
   0   7  13      493.09      432.25     11.18 o 
   1   7  13      747.84      692.09     15.90 o 
   2   7  13      491.86      476.77     11.56 o 
   3   7  13      610.07      620.88     15.91 o 
   4   7  13      230.48      250.47      7.47 o 
   5   7  13      322.37      358.18     14.22 o 
  -5   8  13       32.26       37.08      2.03 o 
  -4   8  13      360.90      354.84      9.34 o 
  -3   8  13      353.74      351.56      9.64 o 
  -2   8  13      674.35      646.25     16.05 o 
  -1   8  13      208.39      215.85      6.90 o 
   0   8  13      110.90      119.35      4.36 o 
   1   8  13      211.34      215.48      6.81 o 
   2   8  13      674.09      635.77     16.89 o 
   3   8  13      351.87      354.79     11.68 o 
   4   8  13      359.38      347.89     10.10 o 
   5   8  13       31.40       34.90      2.11 o 
  -5   9  13       35.88       34.75      2.27 o 
  -4   9  13      134.64      128.85      4.72 o 
  -3   9  13      238.44      274.97     11.17 o 
  -2   9  13      110.61      108.39      4.38 o 
  -1   9  13     1262.35     1196.02     35.51 o 
   0   9  13      158.62      145.09      5.39 o 
   1   9  13     1262.97     1184.57     32.94 o 
   2   9  13      109.68      104.31      4.06 o 
   3   9  13      238.47      273.12      9.28 o 
   4   9  13      136.13      133.15      6.49 o 
   5   9  13       36.13       35.48      2.06 o 
  -5  10  13       38.62       34.09      3.35 o 
  -4  10  13      266.52      258.15      8.07 o 
  -3  10  13      269.39      265.27      8.24 o 
  -2  10  13       10.63       12.21      2.28 o 
  -1  10  13      101.29      106.58      6.36 o 
   0  10  13        0.93        1.75      2.20 o 
   1  10  13      101.60      107.40      4.99 o 
   2  10  13        9.99       11.18      2.42 o 
   3  10  13      268.68      260.54      8.95 o 
   4  10  13      265.47      263.78      8.76 o 
   5  10  13       38.69       31.65      2.26 o 
  -4  11  13        2.91        3.63      1.74 o 
  -3  11  13       68.57       63.89      2.94 o 
  -2  11  13       54.58       45.17      3.03 o 
  -1  11  13      711.01      693.66     33.23 o 
   0  11  13      279.26      281.42     11.74 o 
   1  11  13      712.74      729.14     27.39 o 
   2  11  13       54.00       44.14      3.21 o 
   3  11  13       68.25       67.36      3.12 o 
   4  11  13        2.63        3.20      1.78 o 
  -4  12  13       59.76       55.60      3.51 o 
  -3  12  13       45.07       50.42      3.09 o 
  -2  12  13       21.93       20.76      2.70 o 
  -1  12  13      101.54      113.30      5.05 o 
   0  12  13      650.80      648.01     25.34 o 
   1  12  13      101.70      119.45      5.74 o 
   2  12  13       22.32       20.11      2.69 o 
   3  12  13       46.04       49.30      3.20 o 
   4  12  13       58.34       57.83      4.62 o 
  -3  13  13        9.07        5.72      1.99 o 
  -2  13  13      251.45      265.40      9.58 o 
  -1  13  13       19.02       25.46      2.79 o 
   0  13  13      231.81      222.02     11.71 o 
   1  13  13       19.06       23.35      2.68 o 
   2  13  13      252.67      267.51     10.92 o 
   3  13  13        9.81        7.58      2.28 o 
  -3  14  13       42.41       41.87      4.13 o 
  -2  14  13       19.86       21.00      2.49 o 
  -1  14  13      116.36      126.92      6.17 o 
   0  14  13      189.00      172.56     13.29 o 
   1  14  13      116.58      121.91      6.06 o 
   2  14  13       20.97       23.56      2.67 o 
   3  14  13       44.31       51.87      4.79 o 
  -1  15  13       46.62       39.08      4.13 o 
   0  15  13      283.32      265.19     10.96 o 
   1  15  13       44.85       40.16      4.71 o 
   0   0  14      837.16      764.73     18.52 o 
   1   0  14       69.12       58.83      1.66 o 
   2   0  14     1199.17     1161.04     21.21 o 
   3   0  14       24.56       31.37      1.51 o 
   4   0  14       98.51      107.21      3.12 o 
   5   0  14      308.11      328.60      9.55 o 
   6   0  14       28.45       25.94      2.76 o 
  -6   1  14       18.29       14.14      2.52 o 
  -5   1  14      112.76      110.98      4.23 o 
  -4   1  14      312.14      312.49      7.94 o 
  -3   1  14      419.73      409.82      8.96 o 
  -2   1  14      136.04      131.83      3.09 o 
  -1   1  14      223.37      206.09      4.24 o 
   0   1  14     1170.71     1131.36     21.05 o 
   1   1  14      223.83      208.73      4.09 o 
   2   1  14      136.24      125.77      2.84 o 
   3   1  14      414.59      414.72     12.99 o 
   4   1  14      308.84      311.55      8.41 o 
   5   1  14      112.24      113.37      4.62 o 
   6   1  14       17.92       14.22      2.42 o 
  -6   2  14       64.72       67.36      5.02 o 
  -5   2  14      322.58      302.83      9.02 o 
  -4   2  14      188.81      184.66      5.69 o 
  -3   2  14       84.06       83.84      2.43 o 
  -2   2  14      384.40      379.23      7.47 o 
  -1   2  14       32.41       37.37      1.32 o 
   0   2  14     1812.13     1741.45     31.68 o 
   1   2  14       33.14       33.55      1.27 o 
   2   2  14      384.25      393.23      7.18 o 
   3   2  14       81.89       79.87      2.24 o 
   4   2  14      189.28      173.28      8.49 o 
   5   2  14      321.07      309.50      8.83 o 
   6   2  14       64.10       67.74      5.48 o 
  -6   3  14        2.28        5.61      3.88 o 
  -5   3  14      148.82      153.61      5.76 o 
  -4   3  14      123.37      124.79      3.93 o 
  -3   3  14      208.47      199.73      4.82 o 
  -2   3  14        2.23        3.03      1.07 o 
  -1   3  14      384.88      365.32      7.10 o 
   0   3  14      459.16      453.04      8.57 o 
   1   3  14      386.96      371.27      7.09 o 
   2   3  14        2.07        1.62      0.97 o 
   3   3  14      210.33      199.17      4.46 o 
   4   3  14      123.63      125.84      5.24 o 
   5   3  14      148.91      150.91      4.92 o 
   6   3  14        2.33        7.38      3.21 o 
  -6   4  14       97.69       80.17      6.81 o 
  -5   4  14       36.07       37.39      2.39 o 
  -4   4  14       37.45       42.78      2.35 o 
  -3   4  14       40.24       39.09      1.84 o 
  -2   4  14      601.15      583.07     12.37 o 
  -1   4  14      419.55      423.17     10.97 o 
   0   4  14       14.32       21.25      1.38 o 
   1   4  14      421.37      411.92      7.63 o 
   2   4  14      606.98      596.65     12.09 o 
   3   4  14       38.13       35.50      2.23 o 
   4   4  14       39.37       45.05      2.43 o 
   5   4  14       36.50       42.42      4.67 o 
   6   4  14       96.68       90.25     12.14 o 
  -6   5  14      137.98      142.00      8.71 o 
  -5   5  14       26.77       30.27      2.23 o 
  -4   5  14      100.91       93.25      3.24 o 
  -3   5  14      298.83      292.74      9.12 o 
  -2   5  14       12.49       14.06      1.35 o 
  -1   5  14       12.78       16.32      1.43 o 
   0   5  14       25.85       26.01      1.44 o 
   1   5  14       12.66       17.93      1.39 o 
   2   5  14       12.72       11.28      1.35 o 
   3   5  14      297.98      269.61      7.65 o 
   4   5  14      101.17       93.89      3.50 o 
   5   5  14       26.38       33.13      4.37 o 
   6   5  14      136.46      149.26      9.32 o 
  -5   6  14      203.47      213.49      6.44 o 
  -4   6  14      316.58      345.57      9.25 o 
  -3   6  14      196.39      207.60      5.61 o 
  -2   6  14      316.85      316.10      8.60 o 
  -1   6  14       11.97       16.08      2.26 o 
   0   6  14       28.52       40.10      1.74 o 
   1   6  14       12.02       14.33      1.40 o 
   2   6  14      316.08      314.00      7.48 o 
   3   6  14      193.38      198.63      9.92 o 
   4   6  14      317.41      346.90      9.96 o 
   5   6  14      205.20      219.52     12.70 o 
  -5   7  14      166.83      171.71      6.44 o 
  -4   7  14       24.18       30.20      1.88 o 
  -3   7  14      403.36      412.38     10.85 o 
  -2   7  14      534.01      506.63     12.47 o 
  -1   7  14      392.38      370.08      8.82 o 
   0   7  14      115.51      100.84      2.96 o 
   1   7  14      390.53      386.50      9.08 o 
   2   7  14      534.95      494.75     11.44 o 
   3   7  14      403.39      412.97     11.66 o 
   4   7  14       23.04       27.83      1.95 o 
   5   7  14      167.30      164.76      5.25 o 
  -5   8  14      187.20      175.92     10.40 o 
  -4   8  14       27.72       26.43      1.83 o 
  -3   8  14      258.13      250.04      7.88 o 
  -2   8  14      253.09      227.97      7.59 o 
  -1   8  14      877.52      853.58     20.68 o 
   0   8  14      470.58      457.46     13.04 o 
   1   8  14      873.25      832.93     20.49 o 
   2   8  14      253.10      231.81      7.35 o 
   3   8  14      261.18      251.05      7.49 o 
   4   8  14       28.30       25.95      2.00 o 
   5   8  14      184.73      178.26      6.16 o 
  -5   9  14      341.38      330.34     13.37 o 
  -4   9  14       48.09       45.78      2.41 o 
  -3   9  14      204.71      218.15      6.97 o 
  -2   9  14      389.24      373.41     12.17 o 
  -1   9  14      521.28      497.81     19.20 o 
   0   9  14     1844.80     1858.14     54.66 o 
   1   9  14      518.82      479.43     15.26 o 
   2   9  14      391.76      353.66     11.94 o 
   3   9  14      202.08      212.66      7.49 o 
   4   9  14       48.83       46.54      2.84 o 
   5   9  14      336.36      327.48     12.81 o 
  -4  10  14       48.52       49.28      2.49 o 
  -3  10  14      299.90      306.61      9.49 o 
  -2  10  14        1.55       -0.48      1.95 o 
  -1  10  14      134.60      135.48      6.40 o 
   0  10  14      140.29      149.92      6.93 o 
   1  10  14      132.35      131.13      6.29 o 
   2  10  14        1.50        0.73      2.35 o 
   3  10  14      301.78      319.18     17.43 o 
   4  10  14       49.75       53.26      2.65 o 
  -4  11  14       60.88       55.63      2.63 o 
  -3  11  14      177.89      188.59      9.58 o 
  -2  11  14       43.46       38.49      2.82 o 
  -1  11  14      117.06      105.10      8.08 o 
   0  11  14        0.14        4.19      4.63 o 
   1  11  14      118.36      116.51      5.66 o 
   2  11  14       43.24       39.72      2.88 o 
   3  11  14      176.08      195.99      6.79 o 
   4  11  14       61.62       58.26      2.83 o 
  -4  12  14      206.26      189.48     10.90 o 
  -3  12  14      105.18      100.66      9.91 o 
  -2  12  14       17.79       24.72      3.98 o 
  -1  12  14      502.74      522.92     20.37 o 
   0  12  14        4.45        7.64      2.06 o 
   1  12  14      496.70      508.48     20.37 o 
   2  12  14       17.92       23.52      2.70 o 
   3  12  14      105.00       99.69      5.06 o 
   4  12  14      207.82      182.20     11.30 o 
  -3  13  14       78.03       75.48      4.00 o 
  -2  13  14       35.01       45.46      3.11 o 
  -1  13  14       15.96       21.19      4.16 o 
   0  13  14      103.69       92.18      4.85 o 
   1  13  14       16.03       18.12      2.54 o 
   2  13  14       34.71       34.97      2.88 o 
   3  13  14       77.05       74.06      3.88 o 
  -2  14  14       31.25       25.77      2.79 o 
  -1  14  14       13.56       17.46      2.69 o 
   0  14  14      300.13      290.03     11.80 o 
   1  14  14       12.25       10.34      2.40 o 
   2  14  14       32.99       30.83      2.72 o 
   1   0  15     1411.51     1346.28     25.50 o 
   2   0  15        0.57        2.93      1.10 o 
   3   0  15      201.90      176.34      6.40 o 
   4   0  15     1631.05     1597.76     43.23 o 
   5   0  15       79.59       93.20      4.84 o 
  -6   1  15       55.90       42.41      6.98 o 
  -5   1  15       36.88       43.60      2.70 o 
  -4   1  15      532.37      552.55     13.76 o 
  -3   1  15      302.88      299.39      6.98 o 
  -2   1  15       79.56       68.52      3.15 o 
  -1   1  15       38.93       30.08      1.30 o 
   0   1  15       79.18       68.53      1.85 o 
   1   1  15       38.39       30.42      1.57 o 
   2   1  15       79.45       67.48      2.02 o 
   3   1  15      304.45      322.00     10.04 o 
   4   1  15      533.81      547.69     13.63 o 
   5   1  15       37.12       45.64      3.04 o 
   6   1  15       55.91       61.32      4.98 o 
  -6   2  15      302.23      283.10     16.37 o 
  -5   2  15       34.03       33.65      2.42 o 
  -4   2  15       42.40       52.30      2.61 o 
  -3   2  15       92.71       97.16      3.71 o 
  -2   2  15       65.64       66.75      2.05 o 
  -1   2  15      747.17      720.13     13.59 o 
   0   2  15      352.64      344.46      6.67 o 
   1   2  15      754.71      743.63     13.60 o 
   2   2  15       63.42       61.70      2.25 o 
   3   2  15       92.65       93.39      2.89 o 
   4   2  15       43.87       45.97      2.48 o 
   5   2  15       33.27       33.12      2.45 o 
   6   2  15      302.16      307.71     17.08 o 
  -6   3  15      112.60      107.50      6.80 o 
  -5   3  15      379.64      375.38     10.98 o 
  -4   3  15      171.23      170.08      5.67 o 
  -3   3  15      409.11      398.51      9.02 o 
  -2   3  15       34.36       36.05      1.50 o 
  -1   3  15      411.08      425.21      8.09 o 
   0   3  15        4.66        3.71      0.99 o 
   1   3  15      414.73      420.19      7.78 o 
   2   3  15       32.06       33.81      1.43 o 
   3   3  15      412.33      390.22     15.82 o 
   4   3  15      170.29      176.56      5.51 o 
   5   3  15      378.67      399.22     14.31 o 
   6   3  15      112.09      103.37      7.27 o 
  -6   4  15       65.41       69.32      5.15 o 
  -5   4  15       67.17       51.79      3.66 o 
  -4   4  15      185.18      165.47      4.53 o 
  -3   4  15      141.11      140.35      3.98 o 
  -2   4  15      222.58      235.81      6.88 o 
  -1   4  15      533.87      507.63     10.53 o 
   0   4  15      125.61      134.92      3.61 o 
   1   4  15      533.31      520.65     10.28 o 
   2   4  15      222.49      234.59      5.37 o 
   3   4  15      141.00      136.08      6.16 o 
   4   4  15      186.07      163.08      4.76 o 
   5   4  15       67.49       55.00      2.90 o 
   6   4  15       63.86       68.70      5.36 o 
  -5   5  15      213.10      246.40      9.89 o 
  -4   5  15      263.57      265.58      7.32 o 
  -3   5  15      159.61      165.56      4.95 o 
  -2   5  15      137.77      148.18      4.79 o 
  -1   5  15       48.26       48.47      2.06 o 
   0   5  15       24.17       19.14      1.44 o 
   1   5  15       50.55       51.15      1.97 o 
   2   5  15      139.57      145.99      4.78 o 
   3   5  15      160.50      154.16      5.66 o 
   4   5  15      261.81      266.38      9.23 o 
   5   5  15      214.75      245.64      8.28 o 
  -5   6  15        5.49        5.20      1.70 o 
  -4   6  15       31.28       32.30      2.18 o 
  -3   6  15      110.91      110.71      3.93 o 
  -2   6  15       23.28       17.92      1.56 o 
  -1   6  15      103.90      112.92      3.35 o 
   0   6  15      107.47       99.67      2.94 o 
   1   6  15      104.79      114.46      3.21 o 
   2   6  15       21.46       17.56      1.54 o 
   3   6  15      111.00      109.51      3.93 o 
   4   6  15       30.42       29.49      2.11 o 
   5   6  15        5.48        5.08      1.75 o 
  -5   7  15       62.42       66.29      3.93 o 
  -4   7  15      158.38      173.56      5.60 o 
  -3   7  15      110.72      111.70      4.04 o 
  -2   7  15      216.93      220.65      6.33 o 
  -1   7  15      162.40      135.43      4.68 o 
   0   7  15     1725.37     1646.37     39.57 o 
   1   7  15      159.29      130.44      5.46 o 
   2   7  15      217.69      217.94      6.25 o 
   3   7  15      108.94      113.11      4.07 o 
   4   7  15      161.03      166.07      5.38 o 
   5   7  15       61.21       61.73      3.57 o 
  -5   8  15        7.14        5.38      1.75 o 
  -4   8  15      103.25      106.88      5.46 o 
  -3   8  15      123.88      107.79      6.73 o 
  -2   8  15      790.87      787.06     29.88 o 
  -1   8  15     1855.66     1739.11     55.69 o 
   0   8  15      721.43      670.15     16.75 o 
   1   8  15     1857.95     1780.88     48.93 o 
   2   8  15      795.15      767.14     24.41 o 
   3   8  15      125.89      103.87      3.80 o 
   4   8  15      103.23      101.45      3.65 o 
   5   8  15        7.56        8.74      1.88 o 
  -5   9  15      111.12      103.80      5.08 o 
  -4   9  15      226.02      222.75      9.47 o 
  -3   9  15       80.59       83.55      3.57 o 
  -2   9  15       35.67       28.78      2.44 o 
  -1   9  15      224.12      221.25     12.68 o 
   0   9  15        4.39        4.82      2.39 o 
   1   9  15      224.74      213.03      9.31 o 
   2   9  15       34.18       33.11      2.40 o 
   3   9  15       78.25       73.42      3.42 o 
   4   9  15      225.10      230.88      7.71 o 
   5   9  15      112.03       95.50      4.70 o 
  -4  10  15      149.91      151.60      5.46 o 
  -3  10  15      128.03      133.74      5.04 o 
  -2  10  15       51.10       57.74      2.92 o 
  -1  10  15       20.72       24.42      2.71 o 
   0  10  15      134.87      135.44      6.42 o 
   1  10  15       21.89       26.07      2.58 o 
   2  10  15       49.73       49.40      2.84 o 
   3  10  15      124.45      124.12      4.98 o 
   4  10  15      148.44      140.43      5.28 o 
  -4  11  15      106.04      107.88      5.59 o 
  -3  11  15       80.31       99.13      4.08 o 
  -2  11  15       71.92       78.33      4.98 o 
  -1  11  15       86.07      104.06      5.26 o 
   0  11  15        3.08        3.92      2.44 o 
   1  11  15       85.23       97.46      9.51 o 
   2  11  15       72.54       72.91      3.99 o 
   3  11  15       78.72       98.18      4.04 o 
   4  11  15      105.67      111.74      4.27 o 
  -3  12  15       92.19      102.21     11.82 o 
  -2  12  15       64.34       68.23      4.07 o 
  -1  12  15       16.78       19.11      2.65 o 
   0  12  15      145.04      149.22      6.74 o 
   1  12  15       16.53       16.75      2.39 o 
   2  12  15       65.33       72.10      3.98 o 
   3  12  15       91.78      102.32      7.22 o 
  -3  13  15      321.22      320.37     17.94 o 
  -2  13  15      240.55      237.39     10.03 o 
  -1  13  15      131.47      130.33      8.32 o 
   0  13  15      502.31      505.53     19.81 o 
   1  13  15      133.34      132.12      6.12 o 
   2  13  15      240.29      244.97     11.82 o 
   3  13  15      322.52      330.03     18.81 o 
  -2  14  15       74.72       66.82      4.94 o 
  -1  14  15      236.15      256.06     10.56 o 
   0  14  15      136.11      159.85      7.11 o 
   1  14  15      234.31      263.77     21.92 o 
   2  14  15       74.18       69.66      5.69 o 
   0   0  16        2.98        3.20      1.70 o 
   1   0  16      391.26      366.72      9.90 o 
   2   0  16      753.64      784.34     17.57 o 
   3   0  16        5.24        6.09      1.60 o 
   4   0  16      745.22      746.32     20.56 o 
   5   0  16       53.39       43.00      5.87 o 
  -5   1  16      151.31      156.95      7.89 o 
  -4   1  16      207.02      226.22      6.52 o 
  -3   1  16       64.20       58.86      2.31 o 
  -2   1  16      268.27      266.24      6.09 o 
  -1   1  16       46.17       45.45      1.65 o 
   0   1  16       56.02       46.63      1.60 o 
   1   1  16       44.65       45.58      1.69 o 
   2   1  16      265.51      267.63      7.88 o 
   3   1  16       65.19       61.04      2.35 o 
   4   1  16      207.49      227.80      6.87 o 
   5   1  16      148.31      148.31      5.65 o 
  -5   2  16       91.91       88.44      3.77 o 
  -4   2  16      356.37      349.28     11.49 o 
  -3   2  16     1591.48     1653.84     40.45 o 
  -2   2  16       21.03       21.68      1.37 o 
  -1   2  16      827.54      826.59     15.76 o 
   0   2  16       19.15       19.13      1.17 o 
   1   2  16      825.92      804.62     15.12 o 
   2   2  16       21.61       19.12      1.29 o 
   3   2  16     1589.85     1687.39     40.15 o 
   4   2  16      358.58      350.63      9.94 o 
   5   2  16       90.59       89.02      3.76 o 
  -5   3  16       31.62       26.65      2.21 o 
  -4   3  16      226.69      216.19      6.58 o 
  -3   3  16      467.99      452.16     10.93 o 
  -2   3  16      452.46      451.46      9.12 o 
  -1   3  16      347.04      319.50      6.33 o 
   0   3  16      112.80      108.17      2.66 o 
   1   3  16      346.83      318.59      6.09 o 
   2   3  16      454.58      461.23     12.36 o 
   3   3  16      467.04      459.74     14.39 o 
   4   3  16      228.48      209.36      6.43 o 
   5   3  16       32.05       32.25      2.58 o 
  -5   4  16       51.10       54.65      4.46 o 
  -4   4  16       83.80       87.89      3.83 o 
  -3   4  16        0.24        2.83      1.52 o 
  -2   4  16      723.32      685.32     14.37 o 
  -1   4  16       12.79       14.14      1.28 o 
   0   4  16       12.71       15.30      1.32 o 
   1   4  16       13.09       13.53      1.38 o 
   2   4  16      725.51      687.93     15.71 o 
   3   4  16        0.23        2.80      3.11 o 
   4   4  16       84.22       84.15      3.71 o 
   5   4  16       48.96       53.91      5.46 o 
  -5   5  16      497.22      521.30     16.78 o 
  -4   5  16      467.37      470.91     13.29 o 
  -3   5  16      308.56      326.56      9.64 o 
  -2   5  16      183.77      180.04      5.71 o 
  -1   5  16      376.14      377.65      8.74 o 
   0   5  16      783.28      747.97     15.84 o 
   1   5  16      375.73      363.53      8.25 o 
   2   5  16      184.61      173.36      4.66 o 
   3   5  16      315.21      342.00      9.65 o 
   4   5  16      473.15      482.32     16.30 o 
   5   5  16      495.25      524.48     16.60 o 
  -5   6  16      213.06      211.21      7.26 o 
  -4   6  16      207.28      217.21      6.54 o 
  -3   6  16       95.03       97.88      3.59 o 
  -2   6  16     1790.68     1772.75     44.17 o 
  -1   6  16       95.66       91.74      3.68 o 
   0   6  16     2509.85     2356.77     52.70 o 
   1   6  16       95.83       86.23      2.80 o 
   2   6  16     1798.81     1751.53     43.75 o 
   3   6  16       95.89       98.14      3.59 o 
   4   6  16      204.81      212.94      6.54 o 
   5   6  16      211.09      208.15      7.13 o 
  -5   7  16      139.08      139.52      5.25 o 
  -4   7  16      253.87      283.95      7.97 o 
  -3   7  16       18.50       22.45      3.09 o 
  -2   7  16      164.85      170.30      5.51 o 
  -1   7  16     1242.47     1208.49     41.73 o 
   0   7  16      357.67      358.21      8.51 o 
   1   7  16     1228.27     1179.97     34.22 o 
   2   7  16      163.94      171.38      5.50 o 
   3   7  16       17.93       24.17      2.10 o 
   4   7  16      254.89      264.76      7.95 o 
   5   7  16      139.58      149.32      6.27 o 
  -5   8  16       98.33       89.84      6.19 o 
  -4   8  16       18.43       21.76      1.90 o 
  -3   8  16      345.19      366.29     10.44 o 
  -2   8  16       32.96       27.01      1.97 o 
  -1   8  16       62.37       59.00      4.93 o 
   0   8  16      952.06      880.67     25.61 o 
   1   8  16       62.14       55.85      2.90 o 
   2   8  16       33.08       28.25      1.98 o 
   3   8  16      341.35      365.25     10.47 o 
   4   8  16       18.54       20.95      1.86 o 
   5   8  16       97.42       76.64      3.98 o 
  -4   9  16      153.07      147.04      5.60 o 
  -3   9  16      110.37      109.92      5.10 o 
  -2   9  16       50.14       60.62      3.08 o 
  -1   9  16       83.47       89.91      3.92 o 
   0   9  16        1.69        3.54      2.27 o 
   1   9  16       84.82       89.64      5.11 o 
   2   9  16       49.21       54.45      2.94 o 
   3   9  16      110.26      100.35      4.36 o 
   4   9  16      152.90      148.13      5.36 o 
  -4  10  16       52.30       48.36      2.51 o 
  -3  10  16       39.36       41.13      2.69 o 
  -2  10  16        4.06        1.36      2.68 o 
  -1  10  16      101.39      106.06      5.49 o 
   0  10  16      424.09      394.80     15.98 o 
   1  10  16      104.34      111.81      5.61 o 
   2  10  16        4.40        2.32      2.02 o 
   3  10  16       39.16       41.63      2.53 o 
   4  10  16       52.37       48.49      2.51 o 
  -3  11  16      116.85      120.68      4.77 o 
  -2  11  16       85.21       84.55      4.41 o 
  -1  11  16      168.06      181.52      8.02 o 
   0  11  16        0.19        2.72      3.80 o 
   1  11  16      166.34      181.89      8.72 o 
   2  11  16       85.78       82.15      4.31 o 
   3  11  16      116.90      127.51      6.73 o 
  -3  12  16      139.86      150.67      6.56 o 
  -2  12  16        3.28        5.20      2.27 o 
  -1  12  16      295.01      327.66     15.52 o 
   0  12  16        0.51        0.27      2.29 o 
   1  12  16      297.24      324.65     13.11 o 
   2  12  16        3.14        3.97      1.97 o 
   3  12  16      139.46      142.11      6.44 o 
  -2  13  16       20.61       20.07      2.51 o 
  -1  13  16       70.77       70.31      4.77 o 
   0  13  16      328.14      377.59     27.92 o 
   1  13  16       68.56       61.02      3.71 o 
   2  13  16       20.30       18.03      2.38 o 
  -1  14  16       12.96       14.77      3.71 o 
   0  14  16      233.39      226.08      9.31 o 
   1  14  16       13.43        8.69      2.18 o 
   1   0  17       32.74       39.85      2.42 o 
   2   0  17       23.19       23.83      1.72 o 
   3   0  17      114.70      114.82      5.20 o 
   4   0  17      241.97      257.01      8.36 o 
   5   0  17      348.63      316.07     12.76 o 
  -5   1  17      257.19      238.46      8.90 o 
  -4   1  17      161.53      191.38      6.57 o 
  -3   1  17       73.87       71.68      2.67 o 
  -2   1  17      560.49      548.16     15.68 o 
  -1   1  17      297.58      298.39      7.72 o 
   0   1  17       13.88       15.52      1.27 o 
   1   1  17      294.71      290.86      7.11 o 
   2   1  17      560.16      539.02     18.10 o 
   3   1  17       73.78       72.09      2.65 o 
   4   1  17      163.96      192.03      8.10 o 
   5   1  17      256.02      253.61     12.44 o 
  -5   2  17      312.44      296.69     16.36 o 
  -4   2  17      172.60      181.64      6.81 o 
  -3   2  17       80.85       77.09      2.75 o 
  -2   2  17      160.72      147.75      5.37 o 
  -1   2  17       60.13       58.05      2.83 o 
   0   2  17      206.51      215.57      4.95 o 
   1   2  17       59.83       56.27      1.90 o 
   2   2  17      161.68      142.34      4.77 o 
   3   2  17       81.61       77.55      2.69 o 
   4   2  17      171.50      171.18      6.07 o 
   5   2  17      316.93      289.46     13.51 o 
  -5   3  17      495.40      460.47     18.86 o 
  -4   3  17       85.40       83.34      3.20 o 
  -3   3  17      236.62      246.48      7.28 o 
  -2   3  17       17.29       22.57      1.44 o 
  -1   3  17       44.71       46.84      1.76 o 
   0   3  17       30.34       31.87      1.64 o 
   1   3  17       43.55       44.50      1.65 o 
   2   3  17       17.48       20.55      1.36 o 
   3   3  17      235.76      232.83      7.12 o 
   4   3  17       88.13       82.73      3.45 o 
   5   3  17      496.16      507.77     19.86 o 
  -5   4  17       96.46      106.29      5.23 o 
  -4   4  17       57.45       55.29      2.94 o 
  -3   4  17       15.19       13.74      1.72 o 
  -2   4  17      659.93      652.32     15.09 o 
  -1   4  17      578.66      554.53     10.95 o 
   0   4  17       22.30       22.51      1.37 o 
   1   4  17      578.61      553.64     11.55 o 
   2   4  17      658.24      636.13     17.56 o 
   3   4  17       15.19       17.02      1.63 o 
   4   4  17       59.03       58.22      2.90 o 
   5   4  17       97.09      111.81      8.09 o 
  -5   5  17       35.57       38.74      2.38 o 
  -4   5  17       70.02       70.70      3.33 o 
  -3   5  17       56.79       56.48      2.60 o 
  -2   5  17      170.87      184.38      5.68 o 
  -1   5  17      351.06      326.19      7.88 o 
   0   5  17      376.87      345.55      7.81 o 
   1   5  17      354.41      324.71      7.47 o 
   2   5  17      166.46      174.76      8.31 o 
   3   5  17       56.51       56.64      2.60 o 
   4   5  17       69.71       70.39      3.28 o 
   5   5  17       35.09       35.06      2.33 o 
  -5   6  17      136.22      130.53      5.76 o 
  -4   6  17      141.44      153.38      4.97 o 
  -3   6  17       71.09       74.29      2.95 o 
  -2   6  17       79.33       71.12      4.40 o 
  -1   6  17      176.15      166.91      4.86 o 
   0   6  17      579.54      529.24     12.11 o 
   1   6  17      176.35      171.24      5.80 o 
   2   6  17       78.99       78.25      3.40 o 
   3   6  17       72.91       76.70      3.02 o 
   4   6  17      139.97      152.86      6.31 o 
   5   6  17      138.60      128.79      9.03 o 
  -5   7  17      105.01      108.68      7.42 o 
  -4   7  17       10.04       12.21      1.68 o 
  -3   7  17       14.35       14.37      1.79 o 
  -2   7  17       18.28       17.57      2.03 o 
  -1   7  17       91.82       89.25      5.23 o 
   0   7  17      436.93      471.31     11.56 o 
   1   7  17       91.89       93.18      3.91 o 
   2   7  17       17.79       17.56      2.55 o 
   3   7  17       14.48        8.93      1.71 o 
   4   7  17        9.82        9.91      1.66 o 
   5   7  17      105.07      109.75      7.23 o 
  -4   8  17      229.90      214.57      6.47 o 
  -3   8  17      190.15      199.88      6.28 o 
  -2   8  17       76.95       81.37      4.05 o 
  -1   8  17      275.89      267.94      8.08 o 
   0   8  17        9.17       10.06      1.66 o 
   1   8  17      277.29      285.00     12.15 o 
   2   8  17       78.10       85.17      3.23 o 
   3   8  17      194.57      201.48      6.12 o 
   4   8  17      232.32      224.94      8.82 o 
  -4   9  17       13.61       12.77      1.90 o 
  -3   9  17       56.65       63.33      3.11 o 
  -2   9  17       53.42       61.55      4.17 o 
  -1   9  17      676.05      683.83     21.80 o 
   0   9  17      322.89      345.00     14.01 o 
   1   9  17      679.97      678.48     21.53 o 
   2   9  17       53.11       47.55      2.79 o 
   3   9  17       54.11       60.88      3.03 o 
   4   9  17       14.35       16.49      1.85 o 
  -4  10  17       24.28       19.63      4.11 o 
  -3  10  17       46.35       51.72      2.74 o 
  -2  10  17        5.95       12.72      1.86 o 
  -1  10  17       29.14       30.69      2.81 o 
   0  10  17      109.64      111.45      5.52 o 
   1  10  17       28.80       31.74      2.80 o 
   2  10  17        5.85       11.23      2.13 o 
   3  10  17       45.94       51.40      2.68 o 
   4  10  17       22.61       17.40      3.31 o 
  -3  11  17      335.10      348.44     21.14 o 
  -2  11  17        4.27        5.34      2.10 o 
  -1  11  17      216.17      226.94      9.58 o 
   0  11  17        0.00        2.65      2.33 o 
   1  11  17      217.46      227.96      9.62 o 
   2  11  17        4.25       -0.33      2.18 o 
   3  11  17      338.27      350.00     13.68 o 
  -2  12  17        0.48        1.57      3.58 o 
  -1  12  17      113.98      124.38      5.90 o 
   0  12  17       12.27        9.28      3.71 o 
   1  12  17      114.25      123.69      7.59 o 
   2  12  17        0.55       -0.88      4.41 o 
  -2  13  17      190.50      200.29     11.28 o 
  -1  13  17       89.68       96.61      6.97 o 
   0  13  17      419.37      437.15     17.15 o 
   1  13  17       89.38       95.92      4.71 o 
   2  13  17      187.78      193.93     12.03 o 
   0   0  18      298.63      287.75     11.31 o 
   1   0  18      255.46      252.54      6.62 o 
   2   0  18       31.19       29.29      1.99 o 
   3   0  18       99.15      116.47      4.20 o 
   4   0  18        0.50        0.55      2.19 o 
   5   0  18       62.86       73.51      3.87 o 
  -5   1  18      457.50      425.60     16.51 o 
  -4   1  18        7.61       10.55      2.03 o 
  -3   1  18     1188.91     1259.79     33.61 o 
  -2   1  18       70.46       73.11      3.02 o 
  -1   1  18      630.44      591.34     18.95 o 
   0   1  18      939.78      898.08     22.61 o 
   1   1  18      635.54      612.55     23.46 o 
   2   1  18       69.38       76.46      2.98 o 
   3   1  18     1185.25     1214.20     33.58 o 
   4   1  18        7.12        5.92      2.07 o 
   5   1  18      456.58      413.05     16.49 o 
  -5   2  18       54.16       43.51      5.18 o 
  -4   2  18      254.73      265.38      9.09 o 
  -3   2  18      236.71      247.30      8.09 o 
  -2   2  18      466.60      445.45     11.95 o 
  -1   2  18      434.51      444.43     13.35 o 
   0   2  18      706.38      696.82     15.92 o 
   1   2  18      438.12      446.09     11.34 o 
   2   2  18      465.35      467.02     11.43 o 
   3   2  18      237.24      243.12      7.24 o 
   4   2  18      253.96      266.85     11.31 o 
   5   2  18       54.61       52.65      6.58 o 
  -5   3  18      142.74      135.32      6.30 o 
  -4   3  18       78.08       83.02      4.28 o 
  -3   3  18      406.75      390.41     11.40 o 
  -2   3  18      111.47      107.29      3.04 o 
  -1   3  18      702.78      677.73     13.84 o 
   0   3  18      189.01      175.14      5.26 o 
   1   3  18      702.12      676.62     13.77 o 
   2   3  18      109.13      103.87      4.92 o 
   3   3  18      404.96      408.36     11.19 o 
   4   3  18       79.68       87.41      3.57 o 
   5   3  18      142.19      147.82     14.77 o 
  -5   4  18       76.93       74.83      4.04 o 
  -4   4  18       62.12       60.43      3.08 o 
  -3   4  18       21.52       23.45      1.72 o 
  -2   4  18       76.65       76.53      2.69 o 
  -1   4  18      280.85      285.55      7.90 o 
   0   4  18      324.61      323.36     10.84 o 
   1   4  18      283.23      281.58      8.84 o 
   2   4  18       75.79       74.80      2.80 o 
   3   4  18       20.79       25.88      1.77 o 
   4   4  18       61.12       58.77      3.22 o 
   5   4  18       78.77       81.47      9.46 o 
  -5   5  18       35.66       34.35      2.74 o 
  -4   5  18      167.55      171.67      6.28 o 
  -3   5  18      133.62      142.39      5.23 o 
  -2   5  18      410.36      411.07     11.67 o 
  -1   5  18      158.30      153.83      7.16 o 
   0   5  18      378.79      378.51     11.53 o 
   1   5  18      157.15      149.89      6.85 o 
   2   5  18      413.07      410.87     11.65 o 
   3   5  18      133.41      139.86      5.14 o 
   4   5  18      170.52      176.83      6.31 o 
   5   5  18       35.20       31.13      2.76 o 
  -4   6  18       22.70       27.77      2.22 o 
  -3   6  18      276.03      271.09      7.96 o 
  -2   6  18      241.86      252.38      7.35 o 
  -1   6  18      341.54      340.48      9.84 o 
   0   6  18      157.42      164.97      5.47 o 
   1   6  18      342.10      346.33      9.84 o 
   2   6  18      239.66      241.61      8.28 o 
   3   6  18      276.46      271.56      7.97 o 
   4   6  18       22.94       22.95      2.06 o 
  -4   7  18       44.52       43.17      2.50 o 
  -3   7  18      113.88      129.57      4.35 o 
  -2   7  18      450.27      445.56     12.43 o 
  -1   7  18      627.63      643.12     17.56 o 
   0   7  18      388.79      394.29     11.23 o 
   1   7  18      636.69      632.37     17.54 o 
   2   7  18      450.52      435.42     12.41 o 
   3   7  18      112.77      126.83      4.34 o 
   4   7  18       45.75       37.42      2.77 o 
  -4   8  18       10.11        8.38      1.67 o 
  -3   8  18       15.02       19.12      1.81 o 
  -2   8  18      112.68      119.19      4.10 o 
  -1   8  18      279.24      265.70      7.99 o 
   0   8  18       54.10       49.80      2.68 o 
   1   8  18      280.26      271.18      7.89 o 
   2   8  18      112.26      117.24      4.19 o 
   3   8  18       14.61       15.71      1.73 o 
   4   8  18       10.30       10.31      1.77 o 
  -4   9  18       70.60       76.13      4.07 o 
  -3   9  18       54.42       45.90      2.64 o 
  -2   9  18        0.01       -1.76      1.76 o 
  -1   9  18      421.56      415.35     13.72 o 
   0   9  18      127.48      106.50      3.78 o 
   1   9  18      431.87      421.02     13.52 o 
   2   9  18        0.00       -1.88      1.88 o 
   3   9  18       52.55       48.86      2.58 o 
   4   9  18       70.88       75.58      4.04 o 
  -3  10  18      100.95       96.52      4.44 o 
  -2  10  18       78.89       83.82      3.62 o 
  -1  10  18       91.42      100.65      4.96 o 
   0  10  18       55.65       54.95      3.64 o 
   1  10  18       90.56       95.24      4.90 o 
   2  10  18       77.01       79.17      3.52 o 
   3  10  18      100.68       88.00      3.74 o 
  -3  11  18       19.68       23.89      2.90 o 
  -2  11  18       93.13       91.17      4.71 o 
  -1  11  18       90.92       86.41      4.68 o 
   0  11  18      333.51      399.16     15.89 o 
   1  11  18       90.87       92.62      4.66 o 
   2  11  18       95.91       96.30      4.77 o 
   3  11  18       19.94       25.48      3.64 o 
  -2  12  18       26.48       27.80      2.45 o 
  -1  12  18        5.24        8.97      2.11 o 
   0  12  18       40.73       44.12      3.01 o 
   1  12  18        5.82        2.28      3.68 o 
   2  12  18       25.68       30.27      2.56 o 
  -1  13  18      547.65      548.31     21.04 o 
   0  13  18       28.78       23.87      2.43 o 
   1  13  18      546.45      538.70     21.02 o 
   1   0  19     2136.06     2233.76     60.17 o 
   2   0  19      284.49      299.97      8.72 o 
   3   0  19      826.01      820.00     22.43 o 
   4   0  19        0.77        1.87      1.77 o 
   5   0  19        1.68        3.59      2.22 o 
  -5   1  19      200.75      185.36     10.84 o 
  -4   1  19       23.45       25.97      2.20 o 
  -3   1  19      167.61      170.54      5.55 o 
  -2   1  19      418.39      433.33     13.79 o 
  -1   1  19        2.14        2.80      1.95 o 
   0   1  19      118.27      134.60      5.96 o 
   1   1  19        2.19        2.18      1.56 o 
   2   1  19      420.32      443.90     12.33 o 
   3   1  19      169.64      181.83      6.19 o 
   4   1  19       24.10       26.47      2.37 o 
  -5   2  19      318.66      299.40     17.27 o 
  -4   2  19       68.88       79.48      3.73 o 
  -3   2  19      487.41      505.14     21.37 o 
  -2   2  19       69.32       64.67      2.55 o 
  -1   2  19     2243.78     2266.49     55.00 o 
   0   2  19       59.88       49.41      3.20 o 
   1   2  19     2242.85     2293.47     60.70 o 
   2   2  19       69.66       69.70      2.54 o 
   3   2  19      490.42      490.58     15.96 o 
   4   2  19       69.68       85.15      4.56 o 
   5   2  19      315.24      331.22     18.08 o 
  -5   3  19      239.19      237.22     13.66 o 
  -4   3  19        4.75        6.03      1.92 o 
  -3   3  19      501.05      526.02     16.37 o 
  -2   3  19        0.95        8.59      3.17 o 
  -1   3  19      234.76      206.36      6.48 o 
   0   3  19       38.49       34.15      2.38 o 
   1   3  19      234.56      213.14      6.27 o 
   2   3  19        0.87       -0.59      1.40 o 
   3   3  19      504.41      490.40     18.25 o 
   4   3  19        4.86        5.97      3.29 o 
   5   3  19      241.01      246.52     14.20 o 
  -5   4  19       42.98       42.77      4.13 o 
  -4   4  19       42.00       48.26      3.71 o 
  -3   4  19      348.62      355.89     11.66 o 
  -2   4  19      133.88      145.67      4.41 o 
  -1   4  19     1110.92     1052.99     26.14 o 
   0   4  19       84.69       77.15      3.55 o 
   1   4  19     1118.02     1098.08     29.15 o 
   2   4  19      132.21      146.39      5.59 o 
   3   4  19      350.26      334.34     11.31 o 
   4   4  19       42.43       45.40      3.55 o 
   5   4  19       43.21       49.29      4.34 o 
  -4   5  19      116.05      113.25      5.86 o 
  -3   5  19      127.56      132.01      5.09 o 
  -2   5  19      201.03      211.30      7.73 o 
  -1   5  19      353.09      369.33     10.33 o 
   0   5  19       33.27       35.03      2.05 o 
   1   5  19      353.15      352.77     10.31 o 
   2   5  19      200.26      210.39      6.41 o 
   3   5  19      128.05      135.94      5.71 o 
   4   5  19      115.52      110.24      4.45 o 
  -4   6  19      205.34      202.69      6.91 o 
  -3   6  19      278.83      279.96      7.94 o 
  -2   6  19      292.10      291.18      8.58 o 
  -1   6  19       97.08      104.38      3.84 o 
   0   6  19       39.04       38.55      2.17 o 
   1   6  19       95.79      101.12      3.78 o 
   2   6  19      292.23      299.19      8.61 o 
   3   6  19      277.77      270.51     14.25 o 
   4   6  19      203.61      197.47      6.81 o 
  -4   7  19       92.57      101.28      6.49 o 
  -3   7  19      331.30      343.00     12.00 o 
  -2   7  19      371.65      383.70     10.76 o 
  -1   7  19      145.37      143.32      4.70 o 
   0   7  19        1.14       -0.74      1.67 o 
   1   7  19      144.78      141.59      4.74 o 
   2   7  19      377.13      373.38     10.76 o 
   3   7  19      334.35      334.93     13.17 o 
   4   7  19       92.77      102.14      3.97 o 
  -4   8  19      296.04      302.88     17.41 o 
  -3   8  19      241.78      237.78      6.88 o 
  -2   8  19       91.49       86.79      3.22 o 
  -1   8  19       13.07       17.61      1.86 o 
   0   8  19        7.73        7.05      2.06 o 
   1   8  19       13.61       18.46      2.47 o 
   2   8  19       92.00       88.00      3.28 o 
   3   8  19      242.17      232.22      7.55 o 
  -3   9  19       12.22       12.19      1.91 o 
  -2   9  19      194.48      193.03      7.68 o 
  -1   9  19      398.43      412.66     11.31 o 
   0   9  19        0.44       -0.36      1.55 o 
   1   9  19      397.66      385.21     12.98 o 
   2   9  19      196.01      191.13      6.74 o 
   3   9  19       12.65        9.40      1.97 o 
  -3  10  19      134.53      115.54      5.44 o 
  -2  10  19       94.90       95.43      4.03 o 
  -1  10  19       18.14       21.88      2.59 o 
   0  10  19      112.47      110.05      5.40 o 
   1  10  19       16.28       20.51      2.19 o 
   2  10  19       94.59       96.81      4.04 o 
   3  10  19      130.22      120.22      7.46 o 
  -2  11  19      223.08      225.11      9.23 o 
  -1  11  19       21.58       22.15      2.44 o 
   0  11  19      327.69      342.25     13.71 o 
   1  11  19       21.59       20.81      2.39 o 
   2  11  19      224.13      222.81      9.20 o 
  -1  12  19       24.15       29.46      2.52 o 
   0  12  19      109.41      115.19      5.36 o 
   1  12  19       23.23       22.62      2.47 o 
   0   0  20      283.13      284.82     11.76 o 
   1   0  20      598.27      662.96     18.34 o 
   2   0  20      266.64      312.78      9.07 o 
   3   0  20       64.78       77.26      3.30 o 
   4   0  20      644.65      652.63     25.33 o 
  -4   1  20       17.59       17.48      2.33 o 
  -3   1  20      326.36      327.18      9.17 o 
  -2   1  20      154.89      173.31      5.57 o 
  -1   1  20      462.48      457.43     12.93 o 
   0   1  20      152.60      149.70      4.84 o 
   1   1  20      456.91      466.11     12.92 o 
   2   1  20      156.01      176.42      5.53 o 
   3   1  20      320.92      306.19      9.15 o 
   4   1  20       18.66       19.20      2.89 o 
  -4   2  20       28.35       26.95      2.25 o 
  -3   2  20      133.07      143.91      5.41 o 
  -2   2  20       70.94       64.93      2.80 o 
  -1   2  20      451.64      460.30     13.10 o 
   0   2  20      195.61      185.18      8.85 o 
   1   2  20      450.39      475.07     13.10 o 
   2   2  20       70.37       62.69      3.40 o 
   3   2  20      137.03      143.69      6.06 o 
   4   2  20       27.97       28.48      2.28 o 
  -4   3  20      334.51      328.67     13.48 o 
  -3   3  20      310.57      314.38     13.08 o 
  -2   3  20      510.11      503.83     24.03 o 
  -1   3  20      814.96      789.00     19.35 o 
   0   3  20       14.06       12.37      1.51 o 
   1   3  20      811.04      785.09     19.19 o 
   2   3  20      510.92      498.38     14.22 o 
   3   3  20      308.65      329.59     19.28 o 
   4   3  20      338.78      347.36     19.91 o 
  -4   4  20       65.46       80.12      4.15 o 
  -3   4  20      173.41      169.48     10.11 o 
  -2   4  20       20.67       22.23      2.26 o 
  -1   4  20       76.05       77.60      2.82 o 
   0   4  20       22.01       20.82      1.93 o 
   1   4  20       75.90       77.92      5.10 o 
   2   4  20       19.91       23.18      2.09 o 
   3   4  20      174.68      166.53      6.10 o 
   4   4  20       65.30       77.01      4.15 o 
  -4   5  20      447.53      444.47     17.48 o 
  -3   5  20      104.60       99.57      6.36 o 
  -2   5  20      155.63      162.41      5.12 o 
  -1   5  20       96.44       87.24      5.01 o 
   0   5  20      101.04       95.94      3.51 o 
   1   5  20       96.01       92.70      3.44 o 
   2   5  20      158.83      158.47      5.17 o 
   3   5  20      107.19      110.19      4.26 o 
   4   5  20      449.60      446.90     17.52 o 
  -4   6  20        0.81       -1.80      2.02 o 
  -3   6  20       53.46       45.03      4.66 o 
  -2   6  20       26.51       33.74      2.05 o 
  -1   6  20        1.47        1.56      1.64 o 
   0   6  20       75.33       81.74      3.09 o 
   1   6  20        1.60        4.68      1.58 o 
   2   6  20       25.16       31.31      1.99 o 
   3   6  20       53.83       45.18      2.48 o 
   4   6  20        0.63       -0.90      2.17 o 
  -4   7  20      109.07      112.33      7.59 o 
  -3   7  20       31.65       30.16      1.95 o 
  -2   7  20       43.66       40.33      2.25 o 
  -1   7  20      507.89      504.96     13.89 o 
   0   7  20       25.39       23.50      1.82 o 
   1   7  20      503.98      490.34     13.87 o 
   2   7  20       43.13       40.81      2.21 o 
   3   7  20       31.40       30.45      1.99 o 
   4   7  20      109.19      113.00      7.67 o 
  -3   8  20       16.71       15.77      1.68 o 
  -2   8  20       21.85       22.60      2.20 o 
  -1   8  20       84.81       96.84      4.89 o 
   0   8  20       69.13       84.05      3.10 o 
   1   8  20       85.84       89.31      3.37 o 
   2   8  20       22.22       24.51      1.79 o 
   3   8  20       16.02       14.15      1.71 o 
  -3   9  20       27.42       27.18      3.47 o 
  -2   9  20        6.81        5.60      1.74 o 
  -1   9  20       16.58       12.50      1.74 o 
   0   9  20      575.18      563.23     15.55 o 
   1   9  20       16.23       10.88      1.66 o 
   2   9  20        7.20        8.29      1.86 o 
   3   9  20       29.10       22.12      2.30 o 
  -2  10  20      279.20      286.73     11.37 o 
  -1  10  20       56.85       66.24      3.56 o 
   0  10  20        6.58        8.03      2.03 o 
   1  10  20       56.08       54.94      2.90 o 
   2  10  20      279.48      276.55      9.26 o 
  -1  11  20       38.97       34.89      4.07 o 
   0  11  20       17.25       18.26      2.24 o 
   1  11  20       38.48       30.32      2.89 o 
   1   0  21      638.80      679.38     21.54 o 
   2   0  21        0.01       -0.80      1.57 o 
   3   0  21       36.64       31.45      2.01 o 
   4   0  21        0.22        6.23      2.36 o 
  -4   1  21       41.82       38.54      2.52 o 
  -3   1  21      103.61       97.52      3.56 o 
  -2   1  21      285.45      289.76      8.49 o 
  -1   1  21      434.60      447.73     12.43 o 
   0   1  21      519.17      549.92     15.28 o 
   1   1  21      430.28      435.76     12.40 o 
   2   1  21      284.41      289.88      8.47 o 
   3   1  21      103.25       95.24      4.11 o 
   4   1  21       41.30       35.18      2.69 o 
  -4   2  21      304.34      309.32     12.72 o 
  -3   2  21      616.18      646.30     25.13 o 
  -2   2  21      302.63      291.36      8.46 o 
  -1   2  21      231.33      239.42      7.07 o 
   0   2  21      693.63      697.34     19.21 o 
   1   2  21      228.30      233.95      7.03 o 
   2   2  21      301.41      294.13     11.31 o 
   3   2  21      616.76      649.96     27.57 o 
   4   2  21      304.14      332.03     31.65 o 
  -4   3  21       46.44       42.38      2.83 o 
  -3   3  21       18.23       26.10      2.17 o 
  -2   3  21      282.62      296.17     10.23 o 
  -1   3  21       74.14       81.39      8.55 o 
   0   3  21      226.32      208.93      7.11 o 
   1   3  21       76.49       81.50      6.55 o 
   2   3  21      287.57      318.43     18.51 o 
   3   3  21       17.98       21.85      2.58 o 
   4   3  21       46.46       42.92      4.69 o 
  -4   4  21      125.88      126.73      5.71 o 
  -3   4  21      460.18      490.87     19.27 o 
  -2   4  21      124.87      127.11      6.44 o 
  -1   4  21     1315.59     1303.03     67.70 o 
   0   4  21      489.88      504.65     14.70 o 
   1   4  21     1326.55     1390.29     42.04 o 
   2   4  21      122.08      127.91      6.10 o 
   3   4  21      453.48      491.45     19.38 o 
   4   4  21      124.57      129.20      5.80 o 
  -4   5  21      252.16      271.43     10.99 o 
  -3   5  21       36.57       45.37      3.25 o 
  -2   5  21       74.15       67.17      3.73 o 
  -1   5  21       43.81       46.21      2.27 o 
   0   5  21     1024.61     1072.77     36.38 o 
   1   5  21       44.15       43.21      2.35 o 
   2   5  21       74.97       67.79      3.12 o 
   3   5  21       36.58       45.02      5.07 o 
   4   5  21      252.17      274.34     15.81 o 
  -3   6  21       94.80       96.72      7.27 o 
  -2   6  21       17.62       16.26      1.78 o 
  -1   6  21      173.48      177.92      5.50 o 
   0   6  21      327.55      336.79      9.67 o 
   1   6  21      168.46      176.66      5.52 o 
   2   6  21       17.94       18.72      1.87 o 
   3   6  21       96.67       94.71      3.93 o 
  -3   7  21       22.02       22.42      2.01 o 
  -2   7  21        9.51        8.82      1.90 o 
  -1   7  21      242.77      255.59      7.44 o 
   0   7  21       15.64       24.56      2.00 o 
   1   7  21      245.75      246.65      7.33 o 
   2   7  21        9.32        6.99      1.70 o 
   3   7  21       22.94       22.19      1.96 o 
  -3   8  21        1.84        1.42      3.29 o 
  -2   8  21       17.98       16.75      1.70 o 
  -1   8  21      184.72      181.86      5.53 o 
   0   8  21       36.96       37.16      2.12 o 
   1   8  21      182.77      179.01      5.53 o 
   2   8  21       17.86       20.28      1.69 o 
   3   8  21        1.99        0.81      3.19 o 
  -2   9  21       87.03       77.87      3.29 o 
  -1   9  21        1.25        3.14      1.54 o 
   0   9  21        5.97        7.37      1.55 o 
   1   9  21        1.44        1.30      1.65 o 
   2   9  21       84.95       75.41      3.27 o 
  -1  10  21      142.53      136.32      6.18 o 
   0  10  21        0.21        2.99      2.15 o 
   1  10  21      140.42      139.57      6.16 o 
   0  11  21      168.65      151.10      6.59 o 
   0   0  22      203.54      215.29     10.00 o 
   1   0  22        7.01        5.44      1.54 o 
   2   0  22      199.36      197.23      5.98 o 
   3   0  22      416.98      429.41     16.96 o 
  -4   1  22       25.78       26.86      3.40 o 
  -3   1  22        8.57       10.26      1.89 o 
  -2   1  22       54.54       52.99      3.44 o 
  -1   1  22       43.13       43.89      2.31 o 
   0   1  22      161.92      169.26      5.32 o 
   1   1  22       44.16       45.98      3.26 o 
   2   1  22       54.39       49.77      2.45 o 
   3   1  22        8.86       10.17      1.89 o 
   4   1  22       25.45       26.32      3.71 o 
  -4   2  22       38.96       28.57      3.58 o 
  -3   2  22      207.34      221.92      9.22 o 
  -2   2  22       16.45       15.44      2.05 o 
  -1   2  22      175.96      178.04      5.58 o 
   0   2  22      264.87      276.49      8.10 o 
   1   2  22      175.08      176.37      5.53 o 
   2   2  22       16.02       13.78      2.10 o 
   3   2  22      207.19      220.17      9.09 o 
   4   2  22       39.90       37.16      3.98 o 
  -4   3  22        8.73        9.90      3.04 o 
  -3   3  22      131.08      139.92      6.20 o 
  -2   3  22      138.61      142.89      5.44 o 
  -1   3  22       15.36       16.19      3.68 o 
   0   3  22      195.12      213.73      8.06 o 
   1   3  22       16.68       16.61      1.92 o 
   2   3  22      139.26      146.64     11.38 o 
   3   3  22      130.02      132.18      6.28 o 
   4   3  22        8.47        9.54      3.02 o 
  -3   4  22       34.50       35.92      3.21 o 
  -2   4  22       58.03       69.28      3.80 o 
  -1   4  22        6.72        9.45      3.78 o 
   0   4  22      122.60      114.30      6.71 o 
   1   4  22        6.57        7.78      4.64 o 
   2   4  22       59.67       68.87      3.88 o 
   3   4  22       33.99       37.46      2.74 o 
  -3   5  22      451.93      492.22     19.31 o 
  -2   5  22      345.53      360.13     14.14 o 
  -1   5  22      181.64      174.77     11.96 o 
   0   5  22       28.09       33.68      3.22 o 
   1   5  22      181.94      173.66      6.18 o 
   2   5  22      347.38      355.21     22.47 o 
   3   5  22      450.39      498.70     20.57 o 
  -3   6  22       19.07       18.36      2.31 o 
  -2   6  22        3.35        2.58      1.84 o 
  -1   6  22      186.31      204.99      9.20 o 
   0   6  22      673.77      657.54     18.02 o 
   1   6  22      188.91      206.51     10.97 o 
   2   6  22        3.44        1.63      1.83 o 
   3   6  22       18.99       24.55      2.47 o 
  -3   7  22       32.69       31.22      4.11 o 
  -2   7  22       19.86       23.21      2.00 o 
  -1   7  22        0.47       -1.19      1.55 o 
   0   7  22       60.08       73.34      2.81 o 
   1   7  22        0.64       -1.55      1.55 o 
   2   7  22       19.31       21.07      2.00 o 
   3   7  22       31.60       30.37      3.92 o 
  -2   8  22       16.71       14.25      1.98 o 
  -1   8  22       86.67       85.09      3.58 o 
   0   8  22       47.41       39.33      2.20 o 
   1   8  22       88.49       88.69      3.16 o 
   2   8  22       16.78       13.55      1.92 o 
  -1   9  22        9.04        7.35      1.91 o 
   0   9  22        0.12        0.16      1.54 o 
   1   9  22        8.46        8.23      1.89 o 
   1   0  23       65.00       64.79      3.52 o 
   2   0  23       46.01       37.03      2.10 o 
   3   0  23       58.79       56.62      3.37 o 
  -3   1  23      184.47      192.57     11.11 o 
  -2   1  23       10.32       13.00      1.69 o 
  -1   1  23        3.89        3.96      1.61 o 
   0   1  23       47.25       45.78      2.35 o 
   1   1  23        4.24        5.88      1.53 o 
   2   1  23        9.78       13.71      1.65 o 
   3   1  23      184.04      185.76      6.49 o 
  -3   2  23       22.76       22.29      2.50 o 
  -2   2  23      120.67      116.78      4.61 o 
  -1   2  23       57.30       47.95      2.33 o 
   0   2  23        5.13        8.63      1.73 o 
   1   2  23       56.30       52.21      2.61 o 
   2   2  23      121.08      118.31      6.60 o 
   3   2  23       23.78       28.22      2.47 o 
  -3   3  23       87.91       94.32      6.86 o 
  -2   3  23       16.08       18.39      2.27 o 
  -1   3  23      329.10      361.89     14.65 o 
   0   3  23      178.51      195.17     11.08 o 
   1   3  23      329.13      372.48     14.71 o 
   2   3  23       16.23       22.85      2.60 o 
   3   3  23       88.42       91.92      4.78 o 
  -3   4  23       69.52       77.25      4.05 o 
  -2   4  23      110.07      122.33      5.60 o 
  -1   4  23      396.91      452.02     17.51 o 
   0   4  23       44.23       38.95      3.03 o 
   1   4  23      396.76      435.23     17.47 o 
   2   4  23      112.00      120.99      5.67 o 
   3   4  23       69.58       79.69      4.14 o 
  -3   5  23       63.37       66.93      3.66 o 
  -2   5  23        8.35        7.22      2.08 o 
  -1   5  23       66.88       69.76      5.68 o 
   0   5  23        9.89       17.99      2.64 o 
   1   5  23       67.44       76.35      4.01 o 
   2   5  23        8.40        7.82      4.72 o 
   3   5  23       64.87       75.32      6.53 o 
  -2   6  23       11.27       11.10      2.17 o 
  -1   6  23       77.24       78.42      4.05 o 
   0   6  23        5.78        9.80      2.24 o 
   1   6  23       81.12       79.48      4.19 o 
   2   6  23       11.84       10.51      3.24 o 
  -2   7  23       45.94       40.06      2.81 o 
  -1   7  23       50.90       41.45      3.13 o 
   0   7  23       13.20       11.62      1.83 o 
   1   7  23       49.88       41.49      2.60 o 
   2   7  23       45.24       42.94      3.02 o 
  -1   8  23        5.15       13.92      3.42 o 
   0   8  23      214.73      234.45     13.47 o 
   1   8  23        5.29        7.96      3.23 o 
   0   0  24      440.54      426.25     16.87 o 
   1   0  24       23.25       24.53      1.85 o 
   2   0  24      114.28      115.12      4.28 o 
  -2   1  24      117.01      111.57      6.07 o 
  -1   1  24       21.19       20.45      1.81 o 
   0   1  24       54.55       55.83      2.46 o 
   1   1  24       20.91       15.97      1.78 o 
   2   1  24      118.35      118.73      6.31 o 
   3   1  24       67.00       62.11      5.04 o 
  -3   2  24      203.47      218.81     12.53 o 
  -2   2  24        8.26        9.84      2.12 o 
  -1   2  24        9.35       10.55      3.15 o 
   0   2  24      144.22      151.56      7.27 o 
   1   2  24        9.91        8.40      1.80 o 
   2   2  24        8.10        7.94      2.33 o 
  -2   3  24      247.74      265.65     10.61 o 
  -1   3  24       56.51       63.14      3.54 o 
   0   3  24      171.62      192.62      8.15 o 
   1   3  24       56.68       60.27      6.39 o 
   2   3  24      248.14      260.23     10.67 o 
  -2   4  24       24.53       29.90      2.45 o 
  -1   4  24       50.57       50.37      3.57 o 
   0   4  24       54.02       55.23      3.37 o 
   1   4  24       50.61       54.86      3.29 o 
   2   4  24       23.24       27.66      2.47 o 
  -2   5  24       19.24       19.43      2.77 o 
  -1   5  24       94.88      103.33      4.93 o 
   0   5  24        7.00        7.19      2.15 o 
   1   5  24       93.13       99.45      4.94 o 
   2   5  24       18.91       18.70      2.21 o 
  -1   6  24      384.48      416.44     16.06 o 
   0   6  24        9.38       10.73      2.24 o 
   1   6  24      388.48      400.37     16.06 o 
  -1   7  24       99.56      103.01      7.34 o 
   0   7  24        2.50        1.32      2.22 o 
   1   7  24       97.17      101.43      7.05 o 
   1   0  25       24.02       23.83      1.80 o 
   2   0  25        3.86        0.62      2.31 o 
  -2   1  25       68.71       64.11      4.65 o 
  -1   1  25       53.74       44.73      2.53 o 
   0   1  25       31.66       28.63      2.54 o 
   1   1  25       53.92       48.03      3.09 o 
   2   1  25       69.88       63.80      4.88 o 
  -2   2  25       19.00       16.56      2.22 o 
  -1   2  25       28.62       30.88      2.78 o 
   0   2  25      219.91      223.93      9.26 o 
   1   2  25       29.23       31.95      3.02 o 
   2   2  25       19.29       18.11      2.30 o 
  -2   3  25       40.79       41.81      3.92 o 
  -1   3  25       10.91       10.65      2.19 o 
   0   3  25       60.59       63.61      3.50 o 
   1   3  25       10.36       13.27      2.15 o 
   2   3  25       41.46       53.02      4.23 o 
  -1   4  25       19.71       19.81      2.32 o 
   0   4  25        8.54       10.81      2.07 o 
   1   4  25       19.65       21.04      2.46 o 
  -1   5  25       24.91       26.31      2.49 o 
   0   5  25      226.65      222.86      9.88 o 
   1   5  25       24.89       27.66      2.51 o 
   0   1  26      101.03      103.82      5.03 o 
   0   2  26       69.74       70.19      3.77 o 
   0   3  26       97.06       75.98      5.57 o 
                                                 
